# Supplementary material for: Panax ginseng alleviates diabetic peripheral neuropathy by suppressing mitochondrial dysfunction and oxidative stress via modulation of the RAGE, NF-κB, and Nrf2 pathways
Source: J Ginseng Res. 2025 Sep 15;49(6):734–45. doi: 10.1016/j.jgr.2025.09.003 (PMC12629748; doi:10.1016/j.jgr.2025.09.003)
Supplement: Multimedia component 1 [file mmc1.xlsx]

## Sheet: Sheet1
Gene	Forward primer	Reverse primer
Gapdh	5’-GAGGAACTGGCAAAAGGACG-3’	5’-AGGTGCGATTCGATGACACT-3’
IL-1β	5’-GGGATGATGACGACGACCTGCTA-3’	5ʼ-ACAGCACGAGGCATTTTTGT-3’
IL-6	5’-ATGGCAATTCTGATTGTATG-3’	5ʼ-GACTCTGGCTTTGTCTTTCT-3’
TNF-α	5’-CCAGACCCTCACACTCACAAA-3’	5ʼ-GGCTGACGGTGTGGGTGAG-3’
