# Supplementary material for: Panax ginseng alleviates diabetic peripheral neuropathy by suppressing mitochondrial dysfunction and oxidative stress via modulation of the RAGE, NF-κB, and Nrf2 pathways
Source: J Ginseng Res. 2025 Sep 15;49(6):734–45. doi: 10.1016/j.jgr.2025.09.003 (PMC12629748; doi:10.1016/j.jgr.2025.09.003)
Supplement: Multimedia component 2 [file mmc2.xlsx]

## Sheet: Sheet1
	Mol ID	Molecule_name	Target_name
1	MOL000358	beta-sitosterol	Progesterone receptor
		beta-sitosterol	Nuclear receptor coactivator 2
		beta-sitosterol	Prostaglandin G/H synthase 1
		beta-sitosterol	Prostaglandin G/H synthase 2
		beta-sitosterol	Heat shock protein HSP 90
		beta-sitosterol	Phosphatidylinositol-4,5-bisphosphate 3-kinase catalytic subunit, gamma isoform
		beta-sitosterol	Potassium voltage-gated channel subfamily H member 2
		beta-sitosterol	mRNA of PKA Catalytic Subunit C-alpha
		beta-sitosterol	Dopamine D1 receptor
		beta-sitosterol	Muscarinic acetylcholine receptor M3
		beta-sitosterol	Muscarinic acetylcholine receptor M1
		beta-sitosterol	Sodium channel protein type 5 subunit alpha
		beta-sitosterol	Gamma-aminobutyric-acid receptor alpha-2 subunit
		beta-sitosterol	Muscarinic acetylcholine receptor M4
		beta-sitosterol	CGMP-inhibited 3',5'-cyclic phosphodiesterase A
		beta-sitosterol	5-hydroxytryptamine 2A receptor
		beta-sitosterol	Gamma-aminobutyric-acid receptor alpha-5 subunit
		beta-sitosterol	Alpha-1A adrenergic receptor
		beta-sitosterol	Gamma-aminobutyric-acid receptor alpha-3 subunit
		beta-sitosterol	Muscarinic acetylcholine receptor M2
		beta-sitosterol	Alpha-1B adrenergic receptor
		beta-sitosterol	Beta-2 adrenergic receptor
		beta-sitosterol	Neuronal acetylcholine receptor subunit alpha-2
		beta-sitosterol	Sodium-dependent serotonin transporter
		beta-sitosterol	Mu-type opioid receptor
		beta-sitosterol	Gamma-aminobutyric acid receptor subunit alpha-1
		beta-sitosterol	Neuronal acetylcholine receptor protein, alpha-7 chain
		beta-sitosterol	Cytochrome P450-cam
		beta-sitosterol	Apoptosis regulator Bcl-2
		beta-sitosterol	Apoptosis regulator BAX
		beta-sitosterol	Caspase-9
		beta-sitosterol	Transcription factor AP-1
		beta-sitosterol	Caspase-3
		beta-sitosterol	Caspase-8
		beta-sitosterol	Protein kinase C alpha type
		beta-sitosterol	Transforming growth factor beta-1
		beta-sitosterol	Serum paraoxonase/arylesterase 1
		beta-sitosterol	Microtubule-associated protein 2
2	MOL000422	kaempferol	Nitric oxide synthase, inducible
		kaempferol	Prostaglandin G/H synthase 1
		kaempferol	Androgen receptor
		kaempferol	Peroxisome proliferator activated receptor gamma
		kaempferol	Prostaglandin G/H synthase 2
		kaempferol	Heat shock protein HSP 90
		kaempferol	Phosphatidylinositol-4,5-bisphosphate 3-kinase catalytic subunit, gamma isoform
		kaempferol	mRNA of PKA Catalytic Subunit C-alpha
		kaempferol	Nuclear receptor coactivator 2
		kaempferol	Dipeptidyl peptidase IV
		kaempferol	Trypsin-1
		kaempferol	Progesterone receptor
		kaempferol	Thrombin
		kaempferol	Muscarinic acetylcholine receptor M1
		kaempferol	Nitric-oxide synthase, endothelial
		kaempferol	Gamma-aminobutyric-acid receptor alpha-2 subunit
		kaempferol	Acetylcholinesterase
		kaempferol	Sodium-dependent noradrenaline transporter
		kaempferol	Muscarinic acetylcholine receptor M2
		kaempferol	Alpha-1B adrenergic receptor
		kaempferol	Gamma-aminobutyric acid receptor subunit alpha-1
		kaempferol	DNA topoisomerase II
		kaempferol	Coagulation factor VII
		kaempferol	Calmodulin
		kaempferol	Transcription factor p65
		kaempferol	Inhibitor of nuclear factor kappa-B kinase subunit beta
		kaempferol	RAC-alpha serine/threonine-protein kinase
		kaempferol	Apoptosis regulator Bcl-2
		kaempferol	Apoptosis regulator BAX
		kaempferol	Tumor necrosis factor
		kaempferol	Transcription factor AP-1
		kaempferol	Activator of 90 kDa heat shock protein ATPase homolog 1
		kaempferol	Caspase-3
		kaempferol	Mitogen-activated protein kinase 8
		kaempferol	Xanthine dehydrogenase/oxidase
		kaempferol	Interstitial collagenase
		kaempferol	Signal transducer and activator of transcription 1-alpha/beta
		kaempferol	Cell division control protein 2 homolog
		kaempferol	Peroxisome proliferator-activated receptor gamma
		kaempferol	Heme oxygenase 1
		kaempferol	Cytochrome P450 3A4
		kaempferol	Cytochrome P450 1A2
		kaempferol	Cytochrome P450 1A1
		kaempferol	Intercellular adhesion molecule 1
		kaempferol	E-selectin
		kaempferol	Vascular cell adhesion protein 1
		kaempferol	Nuclear receptor subfamily 1 group I member 2
		kaempferol	Cytochrome P450 1B1
		kaempferol	Arachidonate 5-lipoxygenase
		kaempferol	Hyaluronan synthase 2
		kaempferol	Glutathione S-transferase P
		kaempferol	Aryl hydrocarbon receptor
		kaempferol	26S proteasome non-ATPase regulatory subunit 3
		kaempferol	Solute carrier family 2, facilitated glucose transporter member 4
		kaempferol	Nuclear receptor subfamily 1 group I member 3
		kaempferol	Insulin receptor
		kaempferol	Type I iodothyronine deiodinase
		kaempferol	Serine/threonine-protein phosphatase 2B catalytic subunit alpha isoform
		kaempferol	Peroxidase C1A
		kaempferol	Glutathione S-transferase Mu 1
		kaempferol	Glutathione S-transferase Mu 2
		kaempferol	Aldo-keto reductase family 1 member C3
		kaempferol	Antileukoproteinase
3	MOL000449	Stigmasterol	Progesterone receptor
		Stigmasterol	Mineralocorticoid receptor
		Stigmasterol	Nuclear receptor coactivator 2
		Stigmasterol	Alcohol dehydrogenase 1C
		Stigmasterol	Ig gamma-1 chain C region
		Stigmasterol	Retinoic acid receptor RXR-alpha
		Stigmasterol	Nuclear receptor coactivator 1
		Stigmasterol	Prostaglandin G/H synthase 1
		Stigmasterol	Prostaglandin G/H synthase 2
		Stigmasterol	Alpha-2A adrenergic receptor
		Stigmasterol	Sodium-dependent noradrenaline transporter
		Stigmasterol	Sodium-dependent dopamine transporter
		Stigmasterol	Beta-2 adrenergic receptor
		Stigmasterol	Aldose reductase
		Stigmasterol	Urokinase-type plasminogen activator
		Stigmasterol	Leukotriene A-4 hydrolase
		Stigmasterol	Amine oxidase [flavin-containing] B
		Stigmasterol	Amine oxidase [flavin-containing] A
		Stigmasterol	mRNA of PKA Catalytic Subunit C-alpha
		Stigmasterol	Chymotrypsinogen B
		Stigmasterol	Muscarinic acetylcholine receptor M3
		Stigmasterol	Muscarinic acetylcholine receptor M1
		Stigmasterol	Beta-1 adrenergic receptor
		Stigmasterol	Sodium channel protein type 5 subunit alpha
		Stigmasterol	5-hydroxytryptamine 2A receptor
		Stigmasterol	Alpha-1A adrenergic receptor
		Stigmasterol	Gamma-aminobutyric-acid receptor alpha-3 subunit
		Stigmasterol	Muscarinic acetylcholine receptor M2
		Stigmasterol	Alpha-1B adrenergic receptor
		Stigmasterol	Gamma-aminobutyric acid receptor subunit alpha-1
		Stigmasterol	Neuronal acetylcholine receptor protein, alpha-7 chain
4	MOL000787	Fumarine	Prostaglandin G/H synthase 1
		Fumarine	Muscarinic acetylcholine receptor M3
		Fumarine	Potassium voltage-gated channel subfamily H member 2
		Fumarine	Muscarinic acetylcholine receptor M1
		Fumarine	Sodium channel protein type 5 subunit alpha
		Fumarine	Coagulation factor Xa
		Fumarine	Muscarinic acetylcholine receptor M5
		Fumarine	Prostaglandin G/H synthase 2
		Fumarine	5-hydroxytryptamine receptor 3A
		Fumarine	Coagulation factor VII
		Fumarine	Muscarinic acetylcholine receptor M4
		Fumarine	Delta-type opioid receptor
		Fumarine	5-hydroxytryptamine 2A receptor
		Fumarine	Alpha-1B adrenergic receptor
		Fumarine	Beta-2 adrenergic receptor
		Fumarine	Alpha-1D adrenergic receptor
		Fumarine	Mu-type opioid receptor
		Fumarine	Heat shock protein HSP 90
		Fumarine	mRNA of PKA Catalytic Subunit C-alpha
		Fumarine	Calmodulin
		Fumarine	Sodium-dependent serotonin transporter
		Fumarine	Voltage-dependent L-type calcium channel subunit alpha-1S
		Fumarine	CGMP-inhibited 3',5'-cyclic phosphodiesterase A
		Fumarine	Sodium-dependent dopamine transporter
		Fumarine	Type IV phosphodiesterase
		Fumarine	DNA topoisomerase II
		Fumarine	Dopamine D1 receptor
		Fumarine	Vascular endothelial growth factor receptor 2
5	MOL002879	Diop	Sodium channel protein type 5 subunit alpha
		Diop	Beta-2 adrenergic receptor
		Diop	Muscarinic acetylcholine receptor M3
6	MOL003648	Inermin	Prostaglandin G/H synthase 1
		Inermin	Muscarinic acetylcholine receptor M3
		Inermin	Sodium channel protein type 5 subunit alpha
		Inermin	Prostaglandin G/H synthase 2
		Inermin	5-hydroxytryptamine receptor 3A
		Inermin	Retinoic acid receptor RXR-alpha
		Inermin	Alpha-1B adrenergic receptor
		Inermin	Beta-2 adrenergic receptor
		Inermin	Alpha-1D adrenergic receptor
		Inermin	Sodium-dependent serotonin transporter
		Inermin	Heat shock protein HSP 90
		Inermin	Phosphatidylinositol-4,5-bisphosphate 3-kinase catalytic subunit, gamma isoform
		Inermin	Neuronal acetylcholine receptor protein, alpha-7 chain
		Inermin	mRNA of PKA Catalytic Subunit C-alpha
		Inermin	Ig gamma-1 chain C region
		Inermin	Trypsin-1
		Inermin	Nuclear receptor coactivator 1
		Inermin	Calmodulin
7	MOL005308	Aposiopolamine	Muscarinic acetylcholine receptor M3
		Aposiopolamine	Muscarinic acetylcholine receptor M1
		Aposiopolamine	Sodium-dependent noradrenaline transporter
		Aposiopolamine	Sodium-dependent dopamine transporter
		Aposiopolamine	Beta-2 adrenergic receptor
		Aposiopolamine	Sodium-dependent serotonin transporter
		Aposiopolamine	Gamma-aminobutyric acid receptor subunit alpha-1
		Aposiopolamine	Dipeptidyl peptidase IV
8	MOL005317	Deoxyharringtonine	Androgen receptor
		Deoxyharringtonine	Mineralocorticoid receptor
9	MOL005318	Dianthramine	Prostaglandin G/H synthase 1
		Dianthramine	Prostaglandin G/H synthase 2
		Dianthramine	Heat shock protein HSP 90
10	MOL005320	arachidonate	Prostaglandin G/H synthase 1
		arachidonate	Prostaglandin G/H synthase 2
		arachidonate	Retinoic acid receptor RXR-gamma
		arachidonate	Nuclear receptor coactivator 2
11	MOL005321	Frutinone A	Prostaglandin G/H synthase 1
		Frutinone A	Thrombin
		Frutinone A	Androgen receptor
		Frutinone A	Sodium channel protein type 5 subunit alpha
		Frutinone A	Peroxisome proliferator activated receptor gamma
		Frutinone A	Prostaglandin G/H synthase 2
		Frutinone A	Retinoic acid receptor RXR-alpha
		Frutinone A	CGMP-inhibited 3',5'-cyclic phosphodiesterase A
		Frutinone A	Beta-2 adrenergic receptor
		Frutinone A	Gamma-aminobutyric acid receptor subunit alpha-1
		Frutinone A	Dipeptidyl peptidase IV
		Frutinone A	Heat shock protein HSP 90
		Frutinone A	Phosphatidylinositol-4,5-bisphosphate 3-kinase catalytic subunit, gamma isoform
		Frutinone A	Neuronal acetylcholine receptor protein, alpha-7 chain
		Frutinone A	mRNA of PKA Catalytic Subunit C-alpha
		Frutinone A	Acetylcholinesterase
12	MOL005344	ginsenoside rh2	Apoptosis regulator BAX
		ginsenoside rh2	Tumor necrosis factor
		ginsenoside rh2	Caspase-3
		ginsenoside rh2	Prostaglandin G/H synthase 2
		ginsenoside rh2	NF-kappa-B inhibitor alpha
		ginsenoside rh2	Interleukin-1 beta
		ginsenoside rh2	Caspase-1
		ginsenoside rh2	Interferon gamma
		ginsenoside rh2	Pituitary adenylate cyclase-activating polypeptide
		ginsenoside rh2	Proteasome assembly chaperone 1
		ginsenoside rh2	Dual specificity mitogen-activated protein kinase kinase 4
		ginsenoside rh2	Solute carrier family 2, facilitated glucose transporter member 4
13	MOL005348	Ginsenoside-Rh4_qt	Mineralocorticoid receptor
		Ginsenoside-Rh4_qt	Nuclear receptor coactivator 2
14	MOL005356	Girinimbin	Prostaglandin G/H synthase 1
		Girinimbin	Sodium channel protein type 5 subunit alpha
		Girinimbin	Prostaglandin G/H synthase 2
		Girinimbin	Retinoic acid receptor RXR-alpha
		Girinimbin	Beta-2 adrenergic receptor
		Girinimbin	Gamma-aminobutyric acid receptor subunit alpha-1
		Girinimbin	Phosphatidylinositol-4,5-bisphosphate 3-kinase catalytic subunit, gamma isoform
		Girinimbin	Neuronal acetylcholine receptor protein, alpha-7 chain
		Girinimbin	mRNA of PKA Catalytic Subunit C-alpha
		Girinimbin	Nuclear receptor coactivator 2
15	MOL005376	Panaxadiol	Glucocorticoid receptor
16	MOL005384	suchilactone	Potassium voltage-gated channel subfamily H member 2
		suchilactone	Sodium channel protein type 5 subunit alpha
		suchilactone	Coagulation factor Xa
		suchilactone	Prostaglandin G/H synthase 2
		suchilactone	Coagulation factor VII
		suchilactone	mRNA of Protein-tyrosine phosphatase, non-receptor type 1
		suchilactone	Beta-2 adrenergic receptor
		suchilactone	Heat shock protein HSP 90
		suchilactone	Nuclear receptor coactivator 1
		suchilactone	Calcium-activated potassium channel subunit alpha 1
		suchilactone	Calmodulin
		suchilactone	Prostaglandin G/H synthase 1
		suchilactone	Retinoic acid receptor RXR-alpha
		suchilactone	CGMP-inhibited 3',5'-cyclic phosphodiesterase A
		suchilactone	Alpha-1D adrenergic receptor
		suchilactone	mRNA of PKA Catalytic Subunit C-alpha
17	MOL005399	alexandrin_qt	Progesterone receptor
