# Supplementary material for: Panax ginseng alleviates diabetic peripheral neuropathy by suppressing mitochondrial dysfunction and oxidative stress via modulation of the RAGE, NF-κB, and Nrf2 pathways
Source: J Ginseng Res. 2025 Sep 15;49(6):734–45. doi: 10.1016/j.jgr.2025.09.003 (PMC12629748; doi:10.1016/j.jgr.2025.09.003)
Supplement: Multimedia component 3 [file mmc3.xlsx]

## Sheet: DisGENET
Disease	Disease_id	Gene	Gene_id	UniProt	Gene_Full_Name	Protein_Class	N_diseases_g	DSI_g	DPI_g	pLI	Score_gda	EL_gda	EI_gda	N_PMIDs	N_SNPs_gda	First_Ref	Last_Ref
Diabetic Neuropathies	C0011882	INSR	3643	P06213	insulin receptor	Kinase	452	0.432	0.846	3.6145e-05	0.52		1	3	0	2008	2020
Diabetic Neuropathies	C0011882	TLR4	7099	O00206	toll like receptor 4		1174	0.321	0.962	4.6131e-09	0.51		1	2	2	2004	2012
Diabetic Neuropathies	C0011882	CASP3	836	P42574	caspase 3	Enzyme	819	0.351	0.923	0.10017	0.51		1	3	0	2003	2017
Diabetic Neuropathies	C0011882	TGFB1	7040	P01137	transforming growth factor beta 1	Signaling	1558	0.287	0.962	0.03685	0.5		1	2	0	2005	2008
Diabetic Neuropathies	C0011882	CAT	847	P04040	catalase	Enzyme	794	0.359	0.962	1.6263e-10	0.33		1	4	1	2000	2019
Diabetic Neuropathies	C0011882	NTF3	4908	P20783	neurotrophin 3	Signaling	170	0.519	0.808	0.93201	0.31		1	2	0	2001	2009
Diabetic Neuropathies	C0011882	HGF	3082	P14210	hepatocyte growth factor	Enzyme	671	0.374	0.885	0.99947	0.31		1	2	0	2005	2015
Diabetic Neuropathies	C0011882	LEPR	3953	P48357	leptin receptor	Signaling	416	0.433	0.808	0.99475	0.3		1	1	0	2014	2014
Diabetic Neuropathies	C0011882	GRM5	2915	P41594	glutamate metabotropic receptor 5	G-protein coupled receptor	189	0.525	0.846	0.99872	0.3		1	1	0	2010	2010
Diabetic Neuropathies	C0011882	SGK1	6446	O00141	serum/glucocorticoid regulated kinase 1	Kinase	188	0.506	0.769	0.0023046	0.3		1	1	0	2005	2005
Diabetic Neuropathies	C0011882	AKR1B1	231	P15121	aldo-keto reductase family 1 member B	Enzyme	220	0.491	0.885	2.0216e-05	0.3		1	11	0	1998	2019
Diabetic Neuropathies	C0011882	MMP9	4318	P14780	matrix metallopeptidase 9	Enzyme	1337	0.305	0.923	1.8869e-17	0.3		1	1	0	2010	2010
Diabetic Neuropathies	C0011882	CHRM2	1129	P08172	cholinergic receptor muscarinic 2	G-protein coupled receptor	91	0.585	0.615	0.18197	0.3		1	1	0	2010	2010
Diabetic Neuropathies	C0011882	MMP2	4313	P08253	matrix metallopeptidase 2	Enzyme	1021	0.333	0.923	0.83878	0.3		1	1	0	2010	2010
Diabetic Neuropathies	C0011882	MME	4311	P08473	membrane metalloendopeptidase	Enzyme	470	0.407	0.808	1.465e-18	0.3		1	1	0	2009	2009
Diabetic Neuropathies	C0011882	NGF	4803	P01138	nerve growth factor	Signaling	616	0.391	0.885	0.82026	0.25		1	6	0	1996	2019
Diabetic Neuropathies	C0011882	BDNF	627	P23560	brain derived neurotrophic factor	Signaling	992	0.345	0.923	0.65626	0.22		1	3	0	2002	2017
Diabetic Neuropathies	C0011882	IL1B	3553	P01584	interleukin 1 beta		1801	0.276	0.962	0.13005	0.22		1	3	0	2013	2019
Diabetic Neuropathies	C0011882	IGF1	3479	P05019	insulin like growth factor 1		1206	0.318	0.885	0.2716	0.21		1	2	0	2009	2017
Diabetic Neuropathies	C0011882	MPZ	4359	P25189	myelin protein zero		249	0.503	0.846	0.27158	0.21		1	2	0	2010	2012
Diabetic Neuropathies	C0011882	NGFR	4804	P08138	nerve growth factor receptor	Receptor	256	0.477	0.846	0.097889	0.21		1	2	0	1996	2003
Diabetic Neuropathies	C0011882	TNF	7124	P01375	tumor necrosis factor	Signaling	2724	0.231	0.962	0.8033	0.21		1	2	0	2013	2019
Diabetic Neuropathies	C0011882	TRPA1	8989	O75762	transient receptor potential cation channel subfamily A member 1	Ion channel	160	0.546	0.846	7.2309e-35	0.21		1	2	0	2012	2019
Diabetic Neuropathies	C0011882	SREBF1	6720	P36956	sterol regulatory element binding transcription factor 1		159	0.518	0.808	0.014708	0.2		1	1	0	2009	2009
Diabetic Neuropathies	C0011882	CNR1	1268	P21554	cannabinoid receptor 1	G-protein coupled receptor	393	0.446	0.808	0.50652	0.2		1	1	0	2008	2008
Diabetic Neuropathies	C0011882	MBP	4155	P02686	myelin basic protein		184	0.51	0.885	0.28446	0.2		1	1	0	2013	2013
Diabetic Neuropathies	C0011882	HHIP	64399	Q96QV1	hedgehog interacting protein		122	0.55	0.654	0.95436	0.2		1	1	0	2009	2009
Diabetic Neuropathies	C0011882	MAPK14	1432	Q16539	mitogen-activated protein kinase 14	Kinase	626	0.379	0.923	0.37466	0.2		1	1	0	2008	2008
Diabetic Neuropathies	C0011882	PTGS2	5743	P35354	prostaglandin-endoperoxide synthase 2	Enzyme	1234	0.314	0.962	0.99597	0.2		1	2	0	2007	2012
Diabetic Neuropathies	C0011882	NRG1	3084	Q02297	neuregulin 1	Signaling	304	0.464	0.885	0.99665	0.2		1	1	0	2013	2013
Diabetic Neuropathies	C0011882	TGFB3	7043	P10600	transforming growth factor beta 3	Signaling	230	0.498	0.808	0.98727	0.2		1	1	0	2008	2008
Diabetic Neuropathies	C0011882	BECN1	8678	Q14457	beclin 1	Enzyme modulator	373	0.432	0.846	0.93717	0.2		1	1	0	2016	2016
Diabetic Neuropathies	C0011882	NTRK1	4914	P04629	neurotrophic receptor tyrosine kinase 1	Kinase	443	0.422	0.808	1.9568e-06	0.2		1	1	0	2003	2003
Diabetic Neuropathies	C0011882	TGFB2	7042	P61812	transforming growth factor beta 2	Signaling	389	0.433	0.885	0.99905	0.2		1	1	0	2008	2008
Diabetic Neuropathies	C0011882	BDKRB1	623	P46663	bradykinin receptor B1	G-protein coupled receptor	79	0.619	0.731	0.0046897	0.2		1	1	0	2010	2010
Diabetic Neuropathies	C0011882	BAD	572	Q92934	BCL2 associated agonist of cell death		125	0.553	0.769	0.0046237	0.2		1	1	0	2013	2013
Diabetic Neuropathies	C0011882	LRRK2	120892	Q5S007	leucine rich repeat kinase 2	Kinase	231	0.51	0.808	2.5757e-30	0.2		1	1	0	2014	2014
Diabetic Neuropathies	C0011882	VEGFA	7422	P15692	vascular endothelial growth factor A	Signaling	1899	0.266	0.923	2.4085e-05	0.08		1	8	0	1999	2019
Diabetic Neuropathies	C0011882	GABPA	2551	Q06546	GA binding protein transcription factor subunit alpha	Transcription factor	632	0.379	0.885	0.99812	0.05		1	5	0	2011	2019
Diabetic Neuropathies	C0011882	NFE2L2	4780	Q16236	nuclear factor, erythroid 2 like 2	Enzyme	823	0.357	0.885	0.0035719	0.05		1	5	0	2011	2019
Diabetic Neuropathies	C0011882	APOE	348	P02649	apolipoprotein E		1049	0.338	0.962	0.0018685	0.03		1	3	0	1993	2003
Diabetic Neuropathies	C0011882	TNFSF11	8600	O14788	TNF superfamily member 11	Signaling	327	0.453	0.846	0.0049159	0.02		1	2	0	2004	2019
Diabetic Neuropathies	C0011882	ST3GAL4	6484	Q11206	ST3 beta-galactoside alpha-2,3-sialyltransferase 4		115	0.588	0.692	0.039802	0.02		1	2	0	2019	2019
Diabetic Neuropathies	C0011882	MTHFR	4524	P42898	methylenetetrahydrofolate reductase		985	0.337	0.885	3.2068e-10	0.02		0.5	2	2	2016	2018
Diabetic Neuropathies	C0011882	GSTM1	2944	P09488	glutathione S-transferase mu 1		627	0.38	0.923	0.0020641	0.02		1	2	0	2006	2015
Diabetic Neuropathies	C0011882	PARP1	142	P09874	poly(ADP-ribose) polymerase 1		565	0.389	0.923	0.00033366	0.02		1	2	0	2008	2018
Diabetic Neuropathies	C0011882	NPY	4852	P01303	neuropeptide Y	Signaling	381	0.447	0.846	0.14294	0.02		1	2	0	2007	2017
Diabetic Neuropathies	C0011882	SIRT1	23411	Q96EB6	sirtuin 1	Epigenetic regulator	675	0.378	0.885	0.087326	0.02		1	2	0	2017	2020
Diabetic Neuropathies	C0011882	GSTT1	2952	P30711	glutathione S-transferase theta 1		541	0.393	0.923	0.00014834	0.02		0.5	2	0	2006	2015
Diabetic Neuropathies	C0011882	EPO	2056	P01588	erythropoietin		646	0.381	0.885	0.01125	0.02		1	2	0	2017	2018
Diabetic Neuropathies	C0011882	PSMD9	5715	O00233	proteasome 26S subunit, non-ATPase 9	Enzyme modulator	344	0.435	0.846	4.8603e-06	0.01		1	1	0	2012	2012
Diabetic Neuropathies	C0011882	CCL1	6346	P22362	C-C motif chemokine ligand 1	Signaling	79	0.587	0.692	0.0079669	0.01		1	1	0	2017	2017
Diabetic Neuropathies	C0011882	MIR499A	574501		microRNA 499a		156	0.519	0.846		0.01		1	1	0	2018	2018
Diabetic Neuropathies	C0011882	NOTCH1	4851	P46531	notch receptor 1		693	0.369	0.885	1	0.01		1	1	0	2017	2017
Diabetic Neuropathies	C0011882	KIDINS220	57498	Q9ULH0	kinase D interacting substrate 220		145	0.534	0.769	0.073562	0.01		1	1	0	2010	2010
Diabetic Neuropathies	C0011882	SEMA6A	57556	Q9H2E6	semaphorin 6A	Signaling	211	0.486	0.808	0.99976	0.01		1	1	0	2020	2020
Diabetic Neuropathies	C0011882	PTPN1	5770	P18031	protein tyrosine phosphatase non-receptor type 1		169	0.523	0.731	0.81293	0.01		1	1	0	2018	2018
Diabetic Neuropathies	C0011882	RELA	5970	Q04206	RELA proto-oncogene, NF-kB subunit	Transcription factor	483	0.406	0.885	0.99948	0.01		1	1	0	2004	2004
Diabetic Neuropathies	C0011882	ROS1	6098	P08922	ROS proto-oncogene 1, receptor tyrosine kinase	Kinase	356	0.439	0.885	1.6184e-72	0.01		1	1	0	2015	2015
Diabetic Neuropathies	C0011882	HCN2	610	Q9UL51	hyperpolarization activated cyclic nucleotide gated potassium and sodium channel 2	Ion channel	46	0.653	0.385	0.48885	0.01		1	1	0	2017	2017
Diabetic Neuropathies	C0011882	RPS19	6223	P39019	ribosomal protein S19	Nucleic acid binding	256	0.48	0.846	0.92111	0.01		1	1	0	2010	2010
Diabetic Neuropathies	C0011882	MAPK3	5595	P27361	mitogen-activated protein kinase 3	Kinase	647	0.379	0.885	0.036884	0.01		1	1	0	2018	2018
Diabetic Neuropathies	C0011882	SHH	6469	Q15465	sonic hedgehog signaling molecule		303	0.461	0.846	0.98258	0.01		1	1	0	2003	2003
Diabetic Neuropathies	C0011882	SCG2	7857	P13521	secretogranin II		57	0.628	0.615	2.1176e-05	0.01		1	1	0	2018	2018
Diabetic Neuropathies	C0011882	FTO	79068	Q9C0B1	FTO alpha-ketoglutarate dependent dioxygenase		286	0.486	0.885	8.364e-08	0.01		1	1	0	2018	2018
Diabetic Neuropathies	C0011882	TMX1	81542	Q9H3N1	thioredoxin related transmembrane protein 1		19	0.76	0.269	0.00074607	0.01		1	1	0	2018	2018
Diabetic Neuropathies	C0011882	RNMT	8731	O43148	RNA guanine-7 methyltransferase		46	0.647	0.5	5.6565e-05	0.01		1	1	0	2010	2010
Diabetic Neuropathies	C0011882	LOH19CR1	8378		loss of heterozygosity, 19, chromosomal region 1		96	0.569	0.808		0.01		1	1	0	2010	2010
Diabetic Neuropathies	C0011882	RPAIN	84268	Q86UA6	RPA interacting protein		60	0.619	0.692	5.5657e-11	0.01		1	1	0	2010	2010
Diabetic Neuropathies	C0011882	CAV1	857	Q03135	caveolin 1	Enzyme modulator	633	0.388	0.885	0.008274	0.01		1	1	0	2020	2020
Diabetic Neuropathies	C0011882	IRS2	8660	Q9Y4H2	insulin receptor substrate 2		152	0.535	0.654	0.99032	0.01		1	1	0	2017	2017
Diabetic Neuropathies	C0011882	RIPK1	8737	Q13546	receptor interacting serine/threonine kinase 1	Kinase	250	0.479	0.769	0.0079441	0.01		1	1	0	2010	2010
Diabetic Neuropathies	C0011882	NRP1	8829	O14786	neuropilin 1		246	0.476	0.808	0.98584	0.01		1	1	0	2016	2016
Diabetic Neuropathies	C0011882	HSPB3	8988	Q12988	heat shock protein family B (small) member 3		327	0.448	0.769	6.0944e-05	0.01		1	1	0	2018	2018
Diabetic Neuropathies	C0011882	TRPV1	7442	Q8NER1	transient receptor potential cation channel subfamily V member 1	Ion channel	404	0.446	0.885	1.0103e-16	0.01		0	1	0	2011	2011
Diabetic Neuropathies	C0011882	SLC6A6	6533	P31641	solute carrier family 6 member 6	Transporter	34	0.682	0.538	0.98987	0.01		1	1	0	2009	2009
Diabetic Neuropathies	C0011882	SMPD1	6609	P17405	sphingomyelin phosphodiesterase 1	Enzyme	247	0.499	0.885	3.8932e-10	0.01		1	1	0	2018	2018
Diabetic Neuropathies	C0011882	SOD2	6648	P04179	superoxide dismutase 2	Enzyme	668	0.379	0.923	0.15499	0.01		1	1	0	2015	2015
Diabetic Neuropathies	C0011882	THBD	7056	P07204	thrombomodulin		303	0.457	0.769	0.053769	0.01		1	1	0	2002	2002
Diabetic Neuropathies	C0011882	TKT	7086	P29401	transketolase	Enzyme	92	0.595	0.769	0.006748	0.01		1	1	0	2017	2017
Diabetic Neuropathies	C0011882	TLR5	7100	O60602	toll like receptor 5		163	0.518	0.885	2.4773e-13	0.01		1	1	0	2015	2015
Diabetic Neuropathies	C0011882	C3	718	P01024	complement C3	Enzyme modulator	343	0.445	0.885	0.90421	0.01		1	1	0	2018	2018
Diabetic Neuropathies	C0011882	TTR	7276	P02766	transthyretin	Transporter	461	0.423	0.885	0.51566	0.01		1	1	1	2017	2017
Diabetic Neuropathies	C0011882	TXN	7295	P10599	thioredoxin		338	0.447	0.885	0.20119	0.01		1	1	0	2007	2007
Diabetic Neuropathies	C0011882	UCP2	7351	P55851	uncoupling protein 2	Transporter	235	0.493	0.808	1.5497e-10	0.01		1	1	0	2006	2006
Diabetic Neuropathies	C0011882	UCP3	7352	P55916	uncoupling protein 3	Transporter	66	0.619	0.577	9.5517e-10	0.01		1	1	0	2006	2006
Diabetic Neuropathies	C0011882	VDR	7421	P11473	vitamin D receptor	Nuclear receptor	852	0.352	0.885	1.6787e-05	0.01		1	1	0	2018	2018
Diabetic Neuropathies	C0011882	DCAF1	9730	Q9Y4B6	DDB1 and CUL4 associated factor 1		73	0.601	0.731	1	0.01		1	1	0	2010	2010
Diabetic Neuropathies	C0011882	PPARGC1A	10891	Q9UBK2	PPARG coactivator 1 alpha	Transcription factor	350	0.453	0.885	0.9973	0.01		1	1	0	2017	2017
Diabetic Neuropathies	C0011882	DIANPH	23771		diabetic nephropathy		35	0.678	0.5		0.01		1	1	0	2018	2018
Diabetic Neuropathies	C0011882	ALOX15	246	P16050	arachidonate 15-lipoxygenase	Enzyme	205	0.502	0.846	1.1397e-23	0.01		1	1	0	2010	2010
Diabetic Neuropathies	C0011882	MTOR	2475	P42345	mechanistic target of rapamycin kinase	Kinase	960	0.343	0.885	1	0.01		1	1	0	2020	2020
Diabetic Neuropathies	C0011882	COL6A5	256076	A8TX70	collagen type VI alpha 5 chain		17	0.78	0.346	5.609e-45	0.01		1	1	0	2017	2017
Diabetic Neuropathies	C0011882	ARIH1	25820	Q9Y4X5	ariadne RBR E3 ubiquitin protein ligase 1	Enzyme	53	0.644	0.692	0.99997	0.01		1	1	0	2004	2004
Diabetic Neuropathies	C0011882	GAP43	2596	P17677	growth associated protein 43		109	0.564	0.731	0.021461	0.01		1	1	0	2012	2012
Diabetic Neuropathies	C0011882	GLO1	2739	Q04760	glyoxalase I		137	0.537	0.769	9.6718e-07	0.01		1	1	0	2018	2018
Diabetic Neuropathies	C0011882	GPX1	2876	P07203	glutathione peroxidase 1	Enzyme	290	0.458	0.923	3.8518e-05	0.01		1	1	1	2006	2006
Diabetic Neuropathies	C0011882	GRB2	2885	P62993	growth factor receptor bound protein 2		122	0.546	0.769	0.93934	0.01		1	1	0	2017	2017
Diabetic Neuropathies	C0011882	TXNIP	10628	Q9H3M7	thioredoxin interacting protein		208	0.49	0.731	0.15918	0.01		1	1	0	2019	2019
Diabetic Neuropathies	C0011882	GSTP1	2950	P09211	glutathione S-transferase pi 1		610	0.383	0.923	0.014155	0.01		0	1	1	2015	2015
Diabetic Neuropathies	C0011882	HMOX1	3162	P09601	heme oxygenase 1		666	0.381	0.923	0.0096817	0.01		1	1	0	2018	2018
Diabetic Neuropathies	C0011882	NFASC	23114	O94856	neurofascin		62	0.682	0.423	0.99999	0.01		1	1	0	2017	2017
Diabetic Neuropathies	C0011882	FOXO3	2309	O43524	forkhead box O3		381	0.431	0.808	0.98806	0.01		1	1	0	2017	2017
Diabetic Neuropathies	C0011882	PNPLA6	10908	Q8IY17	patatin like phospholipase domain containing 6	Enzyme	167	0.533	0.769	1.94e-13	0.01		1	1	0	2013	2013
Diabetic Neuropathies	C0011882	CCR8	1237	P51685	C-C motif chemokine receptor 8	G-protein coupled receptor	67	0.597	0.692	0.0077492	0.01		1	1	0	2017	2017
Diabetic Neuropathies	C0011882	COL11A2	1302	P13942	collagen type XI alpha 2 chain		399	0.435	0.846	0.70197	0.01		1	1	0	2018	2018
Diabetic Neuropathies	C0011882	CSF3	1440	P09919	colony stimulating factor 3		687	0.377	0.885	0.38046	0.01		1	1	0	2015	2015
Diabetic Neuropathies	C0011882	CYBB	1536	P04839	cytochrome b-245 beta chain	Ion channel	343	0.452	0.885	0.99904	0.01		1	1	0	2017	2017
Diabetic Neuropathies	C0011882	ACE	1636	P12821	angiotensin I converting enzyme	Enzyme	1082	0.328	0.923	1.0344e-37	0.01		1	1	0	2019	2019
Diabetic Neuropathies	C0011882	DECR1	1666	Q16698	2,4-dienoyl-CoA reductase 1	Enzyme	399	0.426	0.885	4.4689e-14	0.01		1	1	0	2017	2017
Diabetic Neuropathies	C0011882	AGER	177	Q15109	advanced glycosylation end-product specific receptor	Receptor	450	0.42	0.885	6.3528e-16	0.01		1	1	0	2004	2004
Diabetic Neuropathies	C0011882	DPYSL2	1808	Q16555	dihydropyrimidinase like 2	Enzyme	93	0.585	0.692	0.99375	0.01		1	1	0	2019	2019
Diabetic Neuropathies	C0011882	ENO2	2026	P09104	enolase 2	Enzyme	239	0.475	0.846	0.38396	0.01		1	1	0	2008	2008
Diabetic Neuropathies	C0011882	ALB	213	P02768	albumin	Transporter	1198	0.317	0.962	0.64329	0.01		1	1	0	2018	2018
Diabetic Neuropathies	C0011882	ACSL1	2180	P33121	acyl-CoA synthetase long chain family member 1	Enzyme	68	0.617	0.577	0.0015324	0.01		1	1	0	2014	2014
Diabetic Neuropathies	C0011882	AGFG1	3267	P52594	ArfGAP with FG repeats 1		100	0.569	0.769	0.99276	0.01		1	1	0	2010	2010
Diabetic Neuropathies	C0011882	XIAP	331	P98170	X-linked inhibitor of apoptosis	Enzyme modulator	321	0.447	0.808	0.91837	0.01		1	1	0	2006	2006
Diabetic Neuropathies	C0011882	EPOR	2057	P19235	erythropoietin receptor	Receptor	162	0.526	0.692	0.0101	0.01		1	1	0	2010	2010
Diabetic Neuropathies	C0011882	TNFRSF11B	4982	O00300	TNF receptor superfamily member 11b		443	0.422	0.808	0.16171	0.01		1	1	0	2012	2012
Diabetic Neuropathies	C0011882	DUOX2	50506	Q9NRD8	dual oxidase 2	Enzyme	150	0.533	0.769	4.5032e-56	0.01		1	1	0	2018	2018
Diabetic Neuropathies	C0011882	NOX4	50507	Q9NPH5	NADPH oxidase 4	Enzyme	260	0.471	0.885	5.7555e-20	0.01		1	1	0	2017	2017
Diabetic Neuropathies	C0011882	GAL	51083	P22466	galanin and GMAP prepropeptide		226	0.493	0.846	4.3885e-06	0.01		1	1	0	2012	2012
Diabetic Neuropathies	C0011882	PDE4A	5141	P27815	phosphodiesterase 4A		168	0.523	0.846	0.98167	0.01		1	1	0	2018	2018
Diabetic Neuropathies	C0011882	PGF	5228	P49763	placental growth factor	Signaling	288	0.46	0.846	0.1288	0.01		1	1	0	2011	2011
Diabetic Neuropathies	C0011882	SERPINE2	5270	P07093	serpin family E member 2	Enzyme modulator	87	0.592	0.692	0.7299	0.01		1	1	0	2017	2017
Diabetic Neuropathies	C0011882	PLAT	5327	P00750	plasminogen activator, tissue type	Enzyme	392	0.445	0.885	5.6593e-05	0.01		1	1	0	2007	2007
Diabetic Neuropathies	C0011882	PMM2	5373	O15305	phosphomannomutase 2	Enzyme	214	0.535	0.769	1.4072e-17	0.01		1	1	0	2019	2019
Diabetic Neuropathies	C0011882	DUOX1	53905	Q9NRD9	dual oxidase 1	Enzyme	97	0.57	0.692	6.2238e-33	0.01		1	1	0	2018	2018
Diabetic Neuropathies	C0011882	STAP2	55620	Q9UGK3	signal transducing adaptor family member 2	Receptor	33	0.711	0.462	1.6296e-16	0.01		1	1	0	2018	2018
Diabetic Neuropathies	C0011882	ATP1A1	476	P05023	ATPase Na+/K+ transporting subunit alpha 1	Transporter	89	0.601	0.808	1	0.01		1	1	0	2002	2002
Diabetic Neuropathies	C0011882	MIF	4282	P14174	macrophage migration inhibitory factor		455	0.412	0.885	0.012262	0.01		1	1	0	2018	2018
Diabetic Neuropathies	C0011882	HSPB1	3315	P04792	heat shock protein family B (small) member 1		395	0.436	0.808	2.7797e-07	0.01		1	1	0	2018	2018
Diabetic Neuropathies	C0011882	HSPB2	3316	Q16082	heat shock protein family B (small) member 2		290	0.457	0.769	0.00032989	0.01		1	1	0	2018	2018
Diabetic Neuropathies	C0011882	IGF1R	3480	P08069	insulin like growth factor 1 receptor	Kinase	556	0.399	0.885	0.96799	0.01		1	1	0	2020	2020
Diabetic Neuropathies	C0011882	IGFBP5	3488	P24593	insulin like growth factor binding protein 5	Enzyme modulator	126	0.544	0.692	0.96283	0.01		1	1	0	2017	2017
Diabetic Neuropathies	C0011882	IL6	3569	P05231	interleukin 6		2367	0.248	0.962	0.31536	0.01		1	1	0	2018	2018
Diabetic Neuropathies	C0011882	IL10	3586	P22301	interleukin 10		1679	0.281	0.923	0.0058874	0.01		1	1	0	2019	2019
Diabetic Neuropathies	C0011882	LPO	4025	P22079	lactoperoxidase	Enzyme	32	0.678	0.577	7.4989e-17	0.01		1	1	0	2019	2019
Diabetic Neuropathies	C0011882	MIR155	406947		microRNA 155		584	0.384	0.885		0.01		1	1	0	2019	2019
Diabetic Neuropathies	C0011882	MIR199A1	406976		microRNA 199a-1		87	0.578	0.577		0.01		1	1	0	2017	2017
Diabetic Neuropathies	C0011882	MIR199A2	406977		microRNA 199a-2		87	0.578	0.577		0.01		1	1	0	2017	2017
Diabetic Neuropathies	C0011882	MIR25	407014		microRNA 25		148	0.517	0.769		0.01		1	1	0	2018	2018
Diabetic Neuropathies	C0011882	MFAP4	4239	P55083	microfibril associated protein 4	Signaling	31	0.691	0.462	0.11416	0.01		1	1	0	2017	2017
Diabetic Neuropathies	C0011882	PRKCD	5580	Q05655	protein kinase C delta	Kinase	287	0.48	0.846	0.99995	0.01		1	1	0	2003	2003

## Sheet: GeneCards
Gene Symbol	Description	Category	Uniprot ID	Gifts	GC Id	Relevance score	GeneCards Link
SCN9A	Sodium Voltage-Gated Channel Alpha Subunit 9	Protein Coding	Q15858	56	GC02M166195	122.169	https://www.genecards.org/cgi-bin/carddisp.pl?gene=SCN9A
INS	Insulin	Protein Coding	P01308	56	GC11M002159	121.201	https://www.genecards.org/cgi-bin/carddisp.pl?gene=INS
MFN2	Mitofusin 2	Protein Coding	O95140	57	GC01P011980	112.418	https://www.genecards.org/cgi-bin/carddisp.pl?gene=MFN2
KIF1A	Kinesin Family Member 1A	Protein Coding	Q12756	52	GC02M240713	106.763	https://www.genecards.org/cgi-bin/carddisp.pl?gene=KIF1A
LMNA	Lamin A/C	Protein Coding	P02545	58	GC01P156082	106.342	https://www.genecards.org/cgi-bin/carddisp.pl?gene=LMNA
DST	Dystonin	Protein Coding	Q03001	51	GC06M056457	104.226	https://www.genecards.org/cgi-bin/carddisp.pl?gene=DST
WNK1	WNK Lysine Deficient Protein Kinase 1	Protein Coding	Q9H4A3	56	GC12P000763	103.849	https://www.genecards.org/cgi-bin/carddisp.pl?gene=WNK1
DNMT1	DNA Methyltransferase 1	Protein Coding	P26358	61	GC19M010133	99.4389	https://www.genecards.org/cgi-bin/carddisp.pl?gene=DNMT1
SCN1A-AS1	SCN1A And SCN9A Antisense RNA 1	RNA Gene		23	GC02P165959	98.0832	https://www.genecards.org/cgi-bin/carddisp.pl?gene=SCN1A-AS1
SH3TC2	SH3 Domain And Tetratricopeptide Repeats 2	Protein Coding	Q8TF17	46	GC05M148923	92.2573	https://www.genecards.org/cgi-bin/carddisp.pl?gene=SH3TC2
SPTLC1	Serine Palmitoyltransferase Long Chain Base Subunit 1	Protein Coding	O15269	54	GC09M109404	91.1087	https://www.genecards.org/cgi-bin/carddisp.pl?gene=SPTLC1
MPZ	Myelin Protein Zero	Protein Coding	P25189	52	GC01M161345	88.4935	https://www.genecards.org/cgi-bin/carddisp.pl?gene=MPZ
GAN	Gigaxonin	Protein Coding	Q9H2C0	48	GC16P084433	85.9082	https://www.genecards.org/cgi-bin/carddisp.pl?gene=GAN
SBF2	SET Binding Factor 2	Protein Coding	Q86WG5	47	GC11M012239	85.4591	https://www.genecards.org/cgi-bin/carddisp.pl?gene=SBF2
PRX	Periaxin	Protein Coding	Q9BXM0	49	GC19M040393	84.9664	https://www.genecards.org/cgi-bin/carddisp.pl?gene=PRX
GCK	Glucokinase	Protein Coding	P35557	58	GC07M045340	84.5835	https://www.genecards.org/cgi-bin/carddisp.pl?gene=GCK
BSCL2	BSCL2 Lipid Droplet Biogenesis Associated, Seipin	Protein Coding	Q96G97	52	GC11M125248	83.2833	https://www.genecards.org/cgi-bin/carddisp.pl?gene=BSCL2
PMP22	Peripheral Myelin Protein 22	Protein Coding	Q01453	52	GC17M015229	81.5582	https://www.genecards.org/cgi-bin/carddisp.pl?gene=PMP22
KCNJ11	Potassium Inwardly Rectifying Channel Subfamily J Member 11	Protein Coding	Q14654	54	GC11M017948	80.8294	https://www.genecards.org/cgi-bin/carddisp.pl?gene=KCNJ11
SCN11A	Sodium Voltage-Gated Channel Alpha Subunit 11	Protein Coding	Q9UI33	52	GC03M038862	80.6409	https://www.genecards.org/cgi-bin/carddisp.pl?gene=SCN11A
GDAP1	Ganglioside Induced Differentiation Associated Protein 1	Protein Coding	Q8TB36	52	GC08P074315	78.6135	https://www.genecards.org/cgi-bin/carddisp.pl?gene=GDAP1
HNF1A	HNF1 Homeobox A	Protein Coding	P20823	55	GC12P120978	77.7782	https://www.genecards.org/cgi-bin/carddisp.pl?gene=HNF1A
AARS1	Alanyl-TRNA Synthetase 1	Protein Coding	P49588	53	GC16M073241	77.3189	https://www.genecards.org/cgi-bin/carddisp.pl?gene=AARS1
NEFL	Neurofilament Light Chain	Protein Coding	P07196	54	GC08M024950	74.926	https://www.genecards.org/cgi-bin/carddisp.pl?gene=NEFL
GJB1	Gap Junction Protein Beta 1	Protein Coding	P08034	55	GC0XP071212	73.1948	https://www.genecards.org/cgi-bin/carddisp.pl?gene=GJB1
ABCC8	ATP Binding Cassette Subfamily C Member 8	Protein Coding	Q09428	54	GC11M017392	72.9813	https://www.genecards.org/cgi-bin/carddisp.pl?gene=ABCC8
FIG4	FIG4 Phosphoinositide 5-Phosphatase	Protein Coding	Q92562	53	GC06P135959	72.2646	https://www.genecards.org/cgi-bin/carddisp.pl?gene=FIG4
WFS1	Wolframin ER Transmembrane Glycoprotein	Protein Coding	O76024	54	GC04P006269	69.9041	https://www.genecards.org/cgi-bin/carddisp.pl?gene=WFS1
KIF1B	Kinesin Family Member 1B	Protein Coding	O60333	53	GC01P010210	69.8841	https://www.genecards.org/cgi-bin/carddisp.pl?gene=KIF1B
SPTLC2	Serine Palmitoyltransferase Long Chain Base Subunit 2	Protein Coding	O15270	55	GC14M077505	68.1459	https://www.genecards.org/cgi-bin/carddisp.pl?gene=SPTLC2
GARS1	Glycyl-TRNA Synthetase 1	Protein Coding	P41250	54	GC07P030580	67.7687	https://www.genecards.org/cgi-bin/carddisp.pl?gene=GARS1
NDRG1	N-Myc Downstream Regulated 1	Protein Coding	Q92597	54	GC08M133237	67.5603	https://www.genecards.org/cgi-bin/carddisp.pl?gene=NDRG1
IL6	Interleukin 6	Protein Coding	P05231	60	GC07P022725	64.5042	https://www.genecards.org/cgi-bin/carddisp.pl?gene=IL6
SETX	Senataxin	Protein Coding	Q7Z333	51	GC09M132261	64.3378	https://www.genecards.org/cgi-bin/carddisp.pl?gene=SETX
TRPV4	Transient Receptor Potential Cation Channel Subfamily V Member 4	Protein Coding	Q9HBA0	57	GC12M109783	63.9489	https://www.genecards.org/cgi-bin/carddisp.pl?gene=TRPV4
MTMR2	Myotubularin Related Protein 2	Protein Coding	Q13614	54	GC11M126096	63.5265	https://www.genecards.org/cgi-bin/carddisp.pl?gene=MTMR2
HNRNPUL2-BSCL2	HNRNPUL2-BSCL2 Readthrough (NMD Candidate)	RNA Gene		23	GC11M125249	63.1233	https://www.genecards.org/cgi-bin/carddisp.pl?gene=HNRNPUL2-BSCL2
HNF4A	Hepatocyte Nuclear Factor 4 Alpha	Protein Coding	P41235	58	GC20P044355	63.004	https://www.genecards.org/cgi-bin/carddisp.pl?gene=HNF4A
PPARG	Peroxisome Proliferator Activated Receptor Gamma	Protein Coding	P37231	61	GC03P012287	61.7671	https://www.genecards.org/cgi-bin/carddisp.pl?gene=PPARG
ACE	Angiotensin I Converting Enzyme	Protein Coding	P12821	60	GC17P063477	61.429	https://www.genecards.org/cgi-bin/carddisp.pl?gene=ACE
PDX1	Pancreatic And Duodenal Homeobox 1	Protein Coding	P52945	54	GC13P027921	61.4036	https://www.genecards.org/cgi-bin/carddisp.pl?gene=PDX1
FGD4	FYVE, RhoGEF And PH Domain Containing 4	Protein Coding	Q96M96	53	GC12P039656	60.7642	https://www.genecards.org/cgi-bin/carddisp.pl?gene=FGD4
EGR2	Early Growth Response 2	Protein Coding	P11161	53	GC10M062811	60.3456	https://www.genecards.org/cgi-bin/carddisp.pl?gene=EGR2
POLG	DNA Polymerase Gamma, Catalytic Subunit	Protein Coding	P54098	56	GC15M148631	59.3136	https://www.genecards.org/cgi-bin/carddisp.pl?gene=POLG
HNF1B	HNF1 Homeobox B	Protein Coding	P35680	52	GC17M037686	59.0456	https://www.genecards.org/cgi-bin/carddisp.pl?gene=HNF1B
ELP1	Elongator Acetyltransferase Complex Subunit 1	Protein Coding	O95163	52	GC09M109845	58.7565	https://www.genecards.org/cgi-bin/carddisp.pl?gene=ELP1
MED25	Mediator Complex Subunit 25	Protein Coding	Q71SY5	48	GC19P113452	58.5348	https://www.genecards.org/cgi-bin/carddisp.pl?gene=MED25
ATL3	Atlastin GTPase 3	Protein Coding	Q6DD88	47	GC11M063624	58.0009	https://www.genecards.org/cgi-bin/carddisp.pl?gene=ATL3
MT-ND1	Mitochondrially Encoded NADH:Ubiquinone Oxidoreductase Core Subunit 1	Protein Coding	P03886	40	GCMTP003309	56.5751	https://www.genecards.org/cgi-bin/carddisp.pl?gene=MT-ND1
NGF	Nerve Growth Factor	Protein Coding	P01138	60	GC01M115285	56.508	https://www.genecards.org/cgi-bin/carddisp.pl?gene=NGF
INSR	Insulin Receptor	Protein Coding	P06213	62	GC19M007112	56.4216	https://www.genecards.org/cgi-bin/carddisp.pl?gene=INSR
TCF7L2	Transcription Factor 7 Like 2	Protein Coding	Q9NQB0	54	GC10P112950	56.3011	https://www.genecards.org/cgi-bin/carddisp.pl?gene=TCF7L2
SLC25A46	Solute Carrier Family 25 Member 46	Protein Coding	Q96AG3	47	GC05P110738	55.3601	https://www.genecards.org/cgi-bin/carddisp.pl?gene=SLC25A46
MT-ND4	Mitochondrially Encoded NADH:Ubiquinone Oxidoreductase Core Subunit 4	Protein Coding	P03905	40	GCMTP010762	52.3483	https://www.genecards.org/cgi-bin/carddisp.pl?gene=MT-ND4
TECPR2	Tectonin Beta-Propeller Repeat Containing 2	Protein Coding	O15040	43	GC14P102362	51.5653	https://www.genecards.org/cgi-bin/carddisp.pl?gene=TECPR2
NEUROD1	Neuronal Differentiation 1	Protein Coding	Q13562	52	GC02M181673	50.5925	https://www.genecards.org/cgi-bin/carddisp.pl?gene=NEUROD1
RETREG1	Reticulophagy Regulator 1	Protein Coding	Q9H6L5	47	GC05M016574	49.5711	https://www.genecards.org/cgi-bin/carddisp.pl?gene=RETREG1
IRS1	Insulin Receptor Substrate 1	Protein Coding	P35568	56	GC02M226731	49.523	https://www.genecards.org/cgi-bin/carddisp.pl?gene=IRS1
AIFM1	Apoptosis Inducing Factor Mitochondria Associated 1	Protein Coding	O95831	59	GC0XM130129	49.3311	https://www.genecards.org/cgi-bin/carddisp.pl?gene=AIFM1
VEGFA	Vascular Endothelial Growth Factor A	Protein Coding	P15692	57	GC06P043770	49.0886	https://www.genecards.org/cgi-bin/carddisp.pl?gene=VEGFA
PAX4	Paired Box 4	Protein Coding	O43316	50	GC07M127610	48.5424	https://www.genecards.org/cgi-bin/carddisp.pl?gene=PAX4
TFG	Trafficking From ER To Golgi Regulator	Protein Coding	Q92734	51	GC03P100709	47.8099	https://www.genecards.org/cgi-bin/carddisp.pl?gene=TFG
SLC30A8	Solute Carrier Family 30 Member 8	Protein Coding	Q8IWU4	50	GC08P116950	47.4802	https://www.genecards.org/cgi-bin/carddisp.pl?gene=SLC30A8
TTR	Transthyretin	Protein Coding	P02766	57	GC18P031557	47.3816	https://www.genecards.org/cgi-bin/carddisp.pl?gene=TTR
MT-ATP6	Mitochondrially Encoded ATP Synthase Membrane Subunit 6	Protein Coding	P00846	41	GCMTP008531	46.4583	https://www.genecards.org/cgi-bin/carddisp.pl?gene=MT-ATP6
CCT5	Chaperonin Containing TCP1 Subunit 5	Protein Coding	P48643	52	GC05P010249	45.8431	https://www.genecards.org/cgi-bin/carddisp.pl?gene=CCT5
RETN	Resistin	Protein Coding	Q9HD89	51	GC19P007669	44.7727	https://www.genecards.org/cgi-bin/carddisp.pl?gene=RETN
IGHMBP2	Immunoglobulin Mu DNA Binding Protein 2	Protein Coding	P38935	51	GC11P068903	44.7026	https://www.genecards.org/cgi-bin/carddisp.pl?gene=IGHMBP2
ADIPOQ	Adiponectin, C1Q And Collagen Domain Containing	Protein Coding	Q15848	55	GC03P186842	44.3577	https://www.genecards.org/cgi-bin/carddisp.pl?gene=ADIPOQ
MT-ND5	Mitochondrially Encoded NADH:Ubiquinone Oxidoreductase Core Subunit 5	Protein Coding	P03915	41	GCMTP012339	44.0844	https://www.genecards.org/cgi-bin/carddisp.pl?gene=MT-ND5
LOC101928008	Uncharacterized LOC101928008	RNA Gene		17	GC11P009839	43.7199	https://www.genecards.org/cgi-bin/carddisp.pl?gene=LOC101928008
CDKAL1	CDK5 Regulatory Subunit Associated Protein 1 Like 1	Protein Coding	Q5VV42	49	GC06P020534	43.4746	https://www.genecards.org/cgi-bin/carddisp.pl?gene=CDKAL1
HINT1	Histidine Triad Nucleotide Binding Protein 1	Protein Coding	P49773	53	GC05M131159	43.4686	https://www.genecards.org/cgi-bin/carddisp.pl?gene=HINT1
SLC2A2	Solute Carrier Family 2 Member 2	Protein Coding	P11168	58	GC03M170996	42.765	https://www.genecards.org/cgi-bin/carddisp.pl?gene=SLC2A2
PVT1	Pvt1 Oncogene	RNA Gene		32	GC08P128109	42.7628	https://www.genecards.org/cgi-bin/carddisp.pl?gene=PVT1
ATL1	Atlastin GTPase 1	Protein Coding	Q8WXF7	50	GC14P050532	42.7332	https://www.genecards.org/cgi-bin/carddisp.pl?gene=ATL1
AKR1B1	Aldo-Keto Reductase Family 1 Member B	Protein Coding	P15121	56	GC07M134442	42.5455	https://www.genecards.org/cgi-bin/carddisp.pl?gene=AKR1B1
ENPP1	Ectonucleotide Pyrophosphatase/Phosphodiesterase 1	Protein Coding	P22413	58	GC06P131808	42.5392	https://www.genecards.org/cgi-bin/carddisp.pl?gene=ENPP1
SBF2-AS1	SBF2 Antisense RNA 1	RNA Gene		23	GC11P009758	42.4546	https://www.genecards.org/cgi-bin/carddisp.pl?gene=SBF2-AS1
PTPN22	Protein Tyrosine Phosphatase Non-Receptor Type 22	Protein Coding	Q9Y2R2	55	GC01M113813	42.4401	https://www.genecards.org/cgi-bin/carddisp.pl?gene=PTPN22
HFE	Homeostatic Iron Regulator	Protein Coding	Q30201	54	GC06P026087	42.0938	https://www.genecards.org/cgi-bin/carddisp.pl?gene=HFE
ALB	Albumin	Protein Coding	P02768	58	GC04P073397	41.9838	https://www.genecards.org/cgi-bin/carddisp.pl?gene=ALB
MT-ND6	Mitochondrially Encoded NADH:Ubiquinone Oxidoreductase Core Subunit 6	Protein Coding	P03923	40	GCMTM014151	41.9093	https://www.genecards.org/cgi-bin/carddisp.pl?gene=MT-ND6
IGF2BP2	Insulin Like Growth Factor 2 MRNA Binding Protein 2	Protein Coding	Q9Y6M1	53	GC03M185643	41.9056	https://www.genecards.org/cgi-bin/carddisp.pl?gene=IGF2BP2
TWNK	Twinkle MtDNA Helicase	Protein Coding	Q96RR1	50	GC10P109747	41.6302	https://www.genecards.org/cgi-bin/carddisp.pl?gene=TWNK
SLC2A4	Solute Carrier Family 2 Member 4	Protein Coding	P14672	55	GC17P111162	41.5777	https://www.genecards.org/cgi-bin/carddisp.pl?gene=SLC2A4
TNF	Tumor Necrosis Factor	Protein Coding	P01375	61	GC06P134820	41.3442	https://www.genecards.org/cgi-bin/carddisp.pl?gene=TNF
PRPS1	Phosphoribosyl Pyrophosphate Synthetase 1	Protein Coding	P60891	56	GC0XP107628	40.8399	https://www.genecards.org/cgi-bin/carddisp.pl?gene=PRPS1
HSPB1	Heat Shock Protein Family B (Small) Member 1	Protein Coding	P04792	60	GC07P076302	40.6858	https://www.genecards.org/cgi-bin/carddisp.pl?gene=HSPB1
POLGARF	POLG Alternative Reading Frame	Protein Coding	A0A3B3IS91	17	GC15M151439	40.6265	https://www.genecards.org/cgi-bin/carddisp.pl?gene=POLGARF
LIPC	Lipase C, Hepatic Type	Protein Coding	P11150	54	GC15P058410	40.2983	https://www.genecards.org/cgi-bin/carddisp.pl?gene=LIPC
CTLA4	Cytotoxic T-Lymphocyte Associated Protein 4	Protein Coding	P16410	57	GC02P203866	39.8877	https://www.genecards.org/cgi-bin/carddisp.pl?gene=CTLA4
MT-TK	Mitochondrially Encoded TRNA-Lys (AAA/G)	RNA Gene		19	GCMTP008297	39.5642	https://www.genecards.org/cgi-bin/carddisp.pl?gene=MT-TK
MT-TL1	Mitochondrially Encoded TRNA-Leu (UUA/G) 1	RNA Gene		23	GCMTP003232	39.3664	https://www.genecards.org/cgi-bin/carddisp.pl?gene=MT-TL1
HSPB8	Heat Shock Protein Family B (Small) Member 8	Protein Coding	Q9UJY1	54	GC12P119173	39.2398	https://www.genecards.org/cgi-bin/carddisp.pl?gene=HSPB8
AVPR2	Arginine Vasopressin Receptor 2	Protein Coding	P30518	54	GC0XP153902	39.1067	https://www.genecards.org/cgi-bin/carddisp.pl?gene=AVPR2
OTOF	Otoferlin	Protein Coding	Q9HC10	49	GC02M026538	38.7093	https://www.genecards.org/cgi-bin/carddisp.pl?gene=OTOF
IRS2	Insulin Receptor Substrate 2	Protein Coding	Q9Y4H2	54	GC13M109752	38.6354	https://www.genecards.org/cgi-bin/carddisp.pl?gene=IRS2
PON1	Paraoxonase 1	Protein Coding	P27169	56	GC07M095297	38.2945	https://www.genecards.org/cgi-bin/carddisp.pl?gene=PON1
AVP	Arginine Vasopressin	Protein Coding	P01185	54	GC20M003082	38.2317	https://www.genecards.org/cgi-bin/carddisp.pl?gene=AVP
MEG3	Maternally Expressed 3	RNA Gene		34	GC14P116735	37.7021	https://www.genecards.org/cgi-bin/carddisp.pl?gene=MEG3
PRDM12	PR/SET Domain 12	Protein Coding	Q9H4Q4	44	GC09P130664	37.5318	https://www.genecards.org/cgi-bin/carddisp.pl?gene=PRDM12
MTNR1B	Melatonin Receptor 1B	Protein Coding	P49286	53	GC11P092969	37.3493	https://www.genecards.org/cgi-bin/carddisp.pl?gene=MTNR1B
FOXP3	Forkhead Box P3	Protein Coding	Q9BZS1	56	GC0XM049250	36.6828	https://www.genecards.org/cgi-bin/carddisp.pl?gene=FOXP3
MT-CO3	Mitochondrially Encoded Cytochrome C Oxidase III	Protein Coding	P00414	39	GCMTP009209	36.214	https://www.genecards.org/cgi-bin/carddisp.pl?gene=MT-CO3
INS-IGF2	INS-IGF2 Readthrough	Protein Coding	F8WCM5	35	GC11M011908	36.1496	https://www.genecards.org/cgi-bin/carddisp.pl?gene=INS-IGF2
AKT2	AKT Serine/Threonine Kinase 2	Protein Coding	P31751	62	GC19M040230	35.9303	https://www.genecards.org/cgi-bin/carddisp.pl?gene=AKT2
SORD	Sorbitol Dehydrogenase	Protein Coding	Q00796	56	GC15P045023	35.7409	https://www.genecards.org/cgi-bin/carddisp.pl?gene=SORD
MT-CO1	Mitochondrially Encoded Cytochrome C Oxidase I	Protein Coding	P00395	41	GCMTP005906	35.679	https://www.genecards.org/cgi-bin/carddisp.pl?gene=MT-CO1
NTRK1	Neurotrophic Receptor Tyrosine Kinase 1	Protein Coding	P04629	58	GC01P156815	35.6546	https://www.genecards.org/cgi-bin/carddisp.pl?gene=NTRK1
MT-ND2	Mitochondrially Encoded NADH:Ubiquinone Oxidoreductase Core Subunit 2	Protein Coding	P03891	42	GCMTP004472	35.6201	https://www.genecards.org/cgi-bin/carddisp.pl?gene=MT-ND2
MIR126	MicroRNA 126	RNA Gene		29	GC09P136670	35.436	https://www.genecards.org/cgi-bin/carddisp.pl?gene=MIR126
DYNC1H1	Dynein Cytoplasmic 1 Heavy Chain 1	Protein Coding	Q14204	53	GC14P115794	35.2191	https://www.genecards.org/cgi-bin/carddisp.pl?gene=DYNC1H1
LOC126805877	MED14-Independent Group 3 Enhancer GRCh37_chr1:156099693-156100892	Functional Element		10	GC01P164644	35.1626	https://www.genecards.org/cgi-bin/carddisp.pl?gene=LOC126805877
FBXO38	F-Box Protein 38	Protein Coding	Q6PIJ6	44	GC05P148383	35.061	https://www.genecards.org/cgi-bin/carddisp.pl?gene=FBXO38
GCG	Glucagon	Protein Coding	P01275	51	GC02M162142	34.983	https://www.genecards.org/cgi-bin/carddisp.pl?gene=GCG
HLA-DQB1	Major Histocompatibility Complex, Class II, DQ Beta 1	Protein Coding	P01920	52	GC06M093843	34.9645	https://www.genecards.org/cgi-bin/carddisp.pl?gene=HLA-DQB1
PTPN1	Protein Tyrosine Phosphatase Non-Receptor Type 1	Protein Coding	P18031	58	GC20P050510	34.7881	https://www.genecards.org/cgi-bin/carddisp.pl?gene=PTPN1
LITAF	Lipopolysaccharide Induced TNF Factor	Protein Coding	Q99732	51	GC16M011547	34.5755	https://www.genecards.org/cgi-bin/carddisp.pl?gene=LITAF
SOD2	Superoxide Dismutase 2	Protein Coding	P04179	56	GC06M159669	34.5602	https://www.genecards.org/cgi-bin/carddisp.pl?gene=SOD2
OPA1	OPA1 Mitochondrial Dynamin Like GTPase	Protein Coding	O60313	53	GC03P193594	34.45	https://www.genecards.org/cgi-bin/carddisp.pl?gene=OPA1
MT-ND3	Mitochondrially Encoded NADH:Ubiquinone Oxidoreductase Core Subunit 3	Protein Coding	P03897	41	GCMTP010061	34.3011	https://www.genecards.org/cgi-bin/carddisp.pl?gene=MT-ND3
CRP	C-Reactive Protein	Protein Coding	P02741	54	GC01M161311	34.0804	https://www.genecards.org/cgi-bin/carddisp.pl?gene=CRP
TBC1D4	TBC1 Domain Family Member 4	Protein Coding	O60343	52	GC13M075284	34.0003	https://www.genecards.org/cgi-bin/carddisp.pl?gene=TBC1D4
ITPR3	Inositol 1,4,5-Trisphosphate Receptor Type 3	Protein Coding	Q14573	55	GC06P033620	33.9982	https://www.genecards.org/cgi-bin/carddisp.pl?gene=ITPR3
CDKN2B-AS1	CDKN2B Antisense RNA 1	RNA Gene		31	GC09P021994	33.9324	https://www.genecards.org/cgi-bin/carddisp.pl?gene=CDKN2B-AS1
MIR29A	MicroRNA 29a	RNA Gene		29	GC07M130876	33.8217	https://www.genecards.org/cgi-bin/carddisp.pl?gene=MIR29A
EPO	Erythropoietin	Protein Coding	P01588	52	GC07P100720	33.8188	https://www.genecards.org/cgi-bin/carddisp.pl?gene=EPO
NGF-AS1	NGF Antisense RNA 1	RNA Gene		20	GC01P115223	33.7619	https://www.genecards.org/cgi-bin/carddisp.pl?gene=NGF-AS1
MTHFR	Methylenetetrahydrofolate Reductase	Protein Coding	P42898	56	GC01M011785	33.4765	https://www.genecards.org/cgi-bin/carddisp.pl?gene=MTHFR
LEP	Leptin	Protein Coding	P41159	55	GC07P128241	33.3219	https://www.genecards.org/cgi-bin/carddisp.pl?gene=LEP
HLA-DRB1	Major Histocompatibility Complex, Class II, DR Beta 1	Protein Coding	P01911	55	GC06M093834	33.2596	https://www.genecards.org/cgi-bin/carddisp.pl?gene=HLA-DRB1
SNAP29	Synaptosome Associated Protein 29	Protein Coding	O95721	50	GC22P020859	33.1655	https://www.genecards.org/cgi-bin/carddisp.pl?gene=SNAP29
MORC2	MORC Family CW-Type Zinc Finger 2	Protein Coding	Q9Y6X9	48	GC22M030925	33.0978	https://www.genecards.org/cgi-bin/carddisp.pl?gene=MORC2
APOA1	Apolipoprotein A1	Protein Coding	P02647	59	GC11M116835	33.0352	https://www.genecards.org/cgi-bin/carddisp.pl?gene=APOA1
MT-CYB	Mitochondrially Encoded Cytochrome B	Protein Coding	P00156	40	GCMTP014749	32.9826	https://www.genecards.org/cgi-bin/carddisp.pl?gene=MT-CYB
APOE	Apolipoprotein E	Protein Coding	P02649	59	GC19P113251	32.6644	https://www.genecards.org/cgi-bin/carddisp.pl?gene=APOE
CAPN10	Calpain 10	Protein Coding	Q9HC96	49	GC02P240586	32.5078	https://www.genecards.org/cgi-bin/carddisp.pl?gene=CAPN10
TDP1	Tyrosyl-DNA Phosphodiesterase 1	Protein Coding	Q9NUW8	53	GC14P089954	32.4781	https://www.genecards.org/cgi-bin/carddisp.pl?gene=TDP1
LOC129931597	ATAC-STARR-Seq Lymphoblastoid Silent Region 1421	Functional Element		9	GC01P166164	31.939	https://www.genecards.org/cgi-bin/carddisp.pl?gene=LOC129931597
GCGR	Glucagon Receptor	Protein Coding	P47871	54	GC17P081804	31.8001	https://www.genecards.org/cgi-bin/carddisp.pl?gene=GCGR
PRICKLE2	Prickle Planar Cell Polarity Protein 2	Protein Coding	Q7Z3G6	48	GC03M064092	31.7313	https://www.genecards.org/cgi-bin/carddisp.pl?gene=PRICKLE2
MT-ND4L	Mitochondrially Encoded NADH:Ubiquinone Oxidoreductase Core Subunit 4L	Protein Coding	P03901	35	GCMTP010472	31.68	https://www.genecards.org/cgi-bin/carddisp.pl?gene=MT-ND4L
KIF5A	Kinesin Family Member 5A	Protein Coding	Q12840	54	GC12P060685	31.4965	https://www.genecards.org/cgi-bin/carddisp.pl?gene=KIF5A
VCP	Valosin Containing Protein	Protein Coding	P55072	58	GC09M035085	31.452	https://www.genecards.org/cgi-bin/carddisp.pl?gene=VCP
MT-ATP8	Mitochondrially Encoded ATP Synthase Membrane Subunit 8	Protein Coding	P03928	38	GCMTP008368	31.4299	https://www.genecards.org/cgi-bin/carddisp.pl?gene=MT-ATP8
MT-TS1	Mitochondrially Encoded TRNA-Ser (UCN) 1	RNA Gene		21	GCMTM007447	31.1737	https://www.genecards.org/cgi-bin/carddisp.pl?gene=MT-TS1
MT-CO2	Mitochondrially Encoded Cytochrome C Oxidase II	Protein Coding	P00403	42	GCMTP007587	30.9843	https://www.genecards.org/cgi-bin/carddisp.pl?gene=MT-CO2
PPP1R3A	Protein Phosphatase 1 Regulatory Subunit 3A	Protein Coding	Q16821	51	GC07M113876	30.8616	https://www.genecards.org/cgi-bin/carddisp.pl?gene=PPP1R3A
HK1	Hexokinase 1	Protein Coding	P19367	59	GC10P069269	30.7911	https://www.genecards.org/cgi-bin/carddisp.pl?gene=HK1
PNPLA6	Patatin Like Phospholipase Domain Containing 6	Protein Coding	Q8IY17	52	GC19P007534	30.7296	https://www.genecards.org/cgi-bin/carddisp.pl?gene=PNPLA6
LOC126862549	BRD4-Independent Group 4 Enhancer GRCh37_chr17:36093401-36094600	Functional Element		8	GC17P114552	30.7168	https://www.genecards.org/cgi-bin/carddisp.pl?gene=LOC126862549
LOC126862853	CDK7 Strongly-Dependent Group 2 Enhancer GRCh37_chr19:10246117-10247316	Functional Element		7	GC19P115076	30.6058	https://www.genecards.org/cgi-bin/carddisp.pl?gene=LOC126862853
AGER	Advanced Glycosylation End-Product Specific Receptor	Protein Coding	Q15109	55	GC06M032180	30.3412	https://www.genecards.org/cgi-bin/carddisp.pl?gene=AGER
MIR125A	MicroRNA 125a	RNA Gene		29	GC19P113552	30.143	https://www.genecards.org/cgi-bin/carddisp.pl?gene=MIR125A
IGF1	Insulin Like Growth Factor 1	Protein Coding	P05019	57	GC12M102395	30.0439	https://www.genecards.org/cgi-bin/carddisp.pl?gene=IGF1
GAS5	Growth Arrest Specific 5	RNA Gene		31	GC01M173947	30.035	https://www.genecards.org/cgi-bin/carddisp.pl?gene=GAS5
NOS3	Nitric Oxide Synthase 3	Protein Coding	P29474	59	GC07P158097	29.8984	https://www.genecards.org/cgi-bin/carddisp.pl?gene=NOS3
RAB7A	RAB7A, Member RAS Oncogene Family	Protein Coding	P51149	56	GC03P138990	29.8893	https://www.genecards.org/cgi-bin/carddisp.pl?gene=RAB7A
MT-TS2	Mitochondrially Encoded TRNA-Ser (AGU/C) 2	RNA Gene		19	GCMTP012215	29.8378	https://www.genecards.org/cgi-bin/carddisp.pl?gene=MT-TS2
WRN	WRN RecQ Like Helicase	Protein Coding	Q14191	56	GC08P031033	29.7124	https://www.genecards.org/cgi-bin/carddisp.pl?gene=WRN
MME	Membrane Metalloendopeptidase	Protein Coding	P08473	59	GC03P155024	29.5711	https://www.genecards.org/cgi-bin/carddisp.pl?gene=MME
IL6-AS1	IL6 Antisense RNA 1	RNA Gene		22	GC07M022867	29.5627	https://www.genecards.org/cgi-bin/carddisp.pl?gene=IL6-AS1
LOC126859963	BRD4-Independent Group 4 Enhancer GRCh37_chr7:22766269-22767468	Functional Element		9	GC07P022726	29.5627	https://www.genecards.org/cgi-bin/carddisp.pl?gene=LOC126859963
IL2RA	Interleukin 2 Receptor Subunit Alpha	Protein Coding	P01589	59	GC10M006010	29.4958	https://www.genecards.org/cgi-bin/carddisp.pl?gene=IL2RA
MIR21	MicroRNA 21	RNA Gene		31	GC17P112757	29.4087	https://www.genecards.org/cgi-bin/carddisp.pl?gene=MIR21
SOX10	SRY-Box Transcription Factor 10	Protein Coding	P56693	54	GC22M078834	29.3869	https://www.genecards.org/cgi-bin/carddisp.pl?gene=SOX10
MT-TH	Mitochondrially Encoded TRNA-His (CAU/C)	RNA Gene		19	GCMTP012140	29.2003	https://www.genecards.org/cgi-bin/carddisp.pl?gene=MT-TH
DNAJC30	DnaJ Heat Shock Protein Family (Hsp40) Member C30	Protein Coding	Q96LL9	44	GC07M073680	29.0681	https://www.genecards.org/cgi-bin/carddisp.pl?gene=DNAJC30
HLA-DQA1	Major Histocompatibility Complex, Class II, DQ Alpha 1	Protein Coding	P01909	51	GC06P134852	29.0293	https://www.genecards.org/cgi-bin/carddisp.pl?gene=HLA-DQA1
IAPP	Islet Amyloid Polypeptide	Protein Coding	P10997	49	GC12P021354	28.9104	https://www.genecards.org/cgi-bin/carddisp.pl?gene=IAPP
MYH14	Myosin Heavy Chain 14	Protein Coding	Q7Z406	54	GC19P113478	28.8614	https://www.genecards.org/cgi-bin/carddisp.pl?gene=MYH14
DNM2	Dynamin 2	Protein Coding	P50570	58	GC19P010718	28.8572	https://www.genecards.org/cgi-bin/carddisp.pl?gene=DNM2
MT-TQ	Mitochondrially Encoded TRNA-Gln (CAA/G)	RNA Gene		19	GCMTM004331	28.8461	https://www.genecards.org/cgi-bin/carddisp.pl?gene=MT-TQ
MTRFR	Mitochondrial Translation Release Factor In Rescue	Protein Coding	Q9H3J6	42	GC12P133296	28.7725	https://www.genecards.org/cgi-bin/carddisp.pl?gene=MTRFR
TGFB1	Transforming Growth Factor Beta 1	Protein Coding	P01137	61	GC19M041301	28.7594	https://www.genecards.org/cgi-bin/carddisp.pl?gene=TGFB1
GAD2	Glutamate Decarboxylase 2	Protein Coding	Q05329	53	GC10P026216	28.7024	https://www.genecards.org/cgi-bin/carddisp.pl?gene=GAD2
APOB	Apolipoprotein B	Protein Coding	P04114	55	GC02M020956	28.6678	https://www.genecards.org/cgi-bin/carddisp.pl?gene=APOB
GP1BA	Glycoprotein Ib Platelet Subunit Alpha	Protein Coding	P07359	56	GC17P004932	28.6339	https://www.genecards.org/cgi-bin/carddisp.pl?gene=GP1BA
HMGA1	High Mobility Group AT-Hook 1	Protein Coding	P17096	55	GC06P134947	28.4004	https://www.genecards.org/cgi-bin/carddisp.pl?gene=HMGA1
MT-TW	Mitochondrially Encoded TRNA-Trp (UGA/G)	RNA Gene		19	GCMTP005514	28.2308	https://www.genecards.org/cgi-bin/carddisp.pl?gene=MT-TW
MAPK8IP1	Mitogen-Activated Protein Kinase 8 Interacting Protein 1	Protein Coding	Q9UQF2	53	GC11P047713	28.1447	https://www.genecards.org/cgi-bin/carddisp.pl?gene=MAPK8IP1
BDNF-AS	BDNF Antisense RNA	RNA Gene		29	GC11P027466	27.8828	https://www.genecards.org/cgi-bin/carddisp.pl?gene=BDNF-AS
BDNF	Brain Derived Neurotrophic Factor	Protein Coding	P23560	58	GC11M027654	27.8584	https://www.genecards.org/cgi-bin/carddisp.pl?gene=BDNF
SOCS1	Suppressor Of Cytokine Signaling 1	Protein Coding	O15524	54	GC16M020752	27.4121	https://www.genecards.org/cgi-bin/carddisp.pl?gene=SOCS1
CAT	Catalase	Protein Coding	P04040	60	GC11P034460	27.3799	https://www.genecards.org/cgi-bin/carddisp.pl?gene=CAT
MT-TR	Mitochondrially Encoded TRNA-Arg (CGN)	RNA Gene		18	GCMTP010407	27.3448	https://www.genecards.org/cgi-bin/carddisp.pl?gene=MT-TR
SBF1	SET Binding Factor 1	Protein Coding	O95248	51	GC22M077252	27.0505	https://www.genecards.org/cgi-bin/carddisp.pl?gene=SBF1
NDUFS2	NADH:Ubiquinone Oxidoreductase Core Subunit S2	Protein Coding	O75306	52	GC01P161197	26.9907	https://www.genecards.org/cgi-bin/carddisp.pl?gene=NDUFS2
STAT3	Signal Transducer And Activator Of Transcription 3	Protein Coding	P40763	62	GC17M042313	26.9068	https://www.genecards.org/cgi-bin/carddisp.pl?gene=STAT3
HSPB3	Heat Shock Protein Family B (Small) Member 3	Protein Coding	Q12988	46	GC05P054758	26.8761	https://www.genecards.org/cgi-bin/carddisp.pl?gene=HSPB3
MALAT1	Metastasis Associated Lung Adenocarcinoma Transcript 1	RNA Gene		32	GC11P089089	26.8685	https://www.genecards.org/cgi-bin/carddisp.pl?gene=MALAT1
IARS2	Isoleucyl-TRNA Synthetase 2, Mitochondrial	Protein Coding	Q9NSE4	50	GC01P220094	26.761	https://www.genecards.org/cgi-bin/carddisp.pl?gene=IARS2
RFX6	Regulatory Factor X6	Protein Coding	Q8HWS3	46	GC06P116877	26.5289	https://www.genecards.org/cgi-bin/carddisp.pl?gene=RFX6
LPL	Lipoprotein Lipase	Protein Coding	P06858	59	GC08P019901	26.4575	https://www.genecards.org/cgi-bin/carddisp.pl?gene=LPL
BLK	BLK Proto-Oncogene, Src Family Tyrosine Kinase	Protein Coding	P51451	58	GC08P011486	26.4486	https://www.genecards.org/cgi-bin/carddisp.pl?gene=BLK
OAS1	2'-5'-Oligoadenylate Synthetase 1	Protein Coding	P00973	53	GC12P113005	26.4468	https://www.genecards.org/cgi-bin/carddisp.pl?gene=OAS1
LOC110121471	VISTA Enhancer Hs1977	Functional Element		9	GC11P017412	26.4352	https://www.genecards.org/cgi-bin/carddisp.pl?gene=LOC110121471
CCL2	C-C Motif Chemokine Ligand 2	Protein Coding	P13500	58	GC17P034255	26.3924	https://www.genecards.org/cgi-bin/carddisp.pl?gene=CCL2
SOD1	Superoxide Dismutase 1	Protein Coding	P00441	61	GC21P031659	26.2506	https://www.genecards.org/cgi-bin/carddisp.pl?gene=SOD1
CNTNAP1	Contactin Associated Protein 1	Protein Coding	P78357	51	GC17P042682	26.23	https://www.genecards.org/cgi-bin/carddisp.pl?gene=CNTNAP1
CISD2	CDGSH Iron Sulfur Domain 2	Protein Coding	Q8N5K1	49	GC04P102868	26.1534	https://www.genecards.org/cgi-bin/carddisp.pl?gene=CISD2
GPD2	Glycerol-3-Phosphate Dehydrogenase 2	Protein Coding	P43304	55	GC02P156408	26.1331	https://www.genecards.org/cgi-bin/carddisp.pl?gene=GPD2
CEL	Carboxyl Ester Lipase	Protein Coding	P19835	54	GC09P133061	26.0813	https://www.genecards.org/cgi-bin/carddisp.pl?gene=CEL
MIR29C	MicroRNA 29c	RNA Gene		25	GC01M207832	26.0532	https://www.genecards.org/cgi-bin/carddisp.pl?gene=MIR29C
NEFH	Neurofilament Heavy Chain	Protein Coding	P12036	54	GC22P029480	26.0382	https://www.genecards.org/cgi-bin/carddisp.pl?gene=NEFH
GLIS3	GLIS Family Zinc Finger 3	Protein Coding	Q8NEA6	46	GC09M003816	26.0264	https://www.genecards.org/cgi-bin/carddisp.pl?gene=GLIS3
IL1RN	Interleukin 1 Receptor Antagonist	Protein Coding	P18510	59	GC02P143688	25.9079	https://www.genecards.org/cgi-bin/carddisp.pl?gene=IL1RN
MT-TE	Mitochondrially Encoded TRNA-Glu (GAA/G)	RNA Gene		18	GCMTM014676	25.7925	https://www.genecards.org/cgi-bin/carddisp.pl?gene=MT-TE
DPP4	Dipeptidyl Peptidase 4	Protein Coding	P27487	58	GC02M161992	25.7745	https://www.genecards.org/cgi-bin/carddisp.pl?gene=DPP4
PTPRN	Protein Tyrosine Phosphatase Receptor Type N	Protein Coding	Q16849	53	GC02M219289	25.7532	https://www.genecards.org/cgi-bin/carddisp.pl?gene=PTPRN
ZFP57	ZFP57 Zinc Finger Protein	Protein Coding	Q9NU63	47	GC06M029672	25.6859	https://www.genecards.org/cgi-bin/carddisp.pl?gene=ZFP57
MCM3AP	Minichromosome Maintenance Complex Component 3 Associated Protein	Protein Coding	O60318	48	GC21M046235	25.488	https://www.genecards.org/cgi-bin/carddisp.pl?gene=MCM3AP
NAGLU	N-Acetyl-Alpha-Glucosaminidase	Protein Coding	P54802	52	GC17P112331	25.4863	https://www.genecards.org/cgi-bin/carddisp.pl?gene=NAGLU
MIR155	MicroRNA 155	RNA Gene		29	GC21P025573	25.3689	https://www.genecards.org/cgi-bin/carddisp.pl?gene=MIR155
PTF1A	Pancreas Associated Transcription Factor 1a	Protein Coding	Q7RTS3	50	GC10P023194	25.3651	https://www.genecards.org/cgi-bin/carddisp.pl?gene=PTF1A
IL1B	Interleukin 1 Beta	Protein Coding	P01584	56	GC02M112829	25.3594	https://www.genecards.org/cgi-bin/carddisp.pl?gene=IL1B
MT-TG	Mitochondrially Encoded TRNA-Gly (GGN)	RNA Gene		18	GCMTP009993	25.3453	https://www.genecards.org/cgi-bin/carddisp.pl?gene=MT-TG
REEP1	Receptor Accessory Protein 1	Protein Coding	Q9H902	49	GC02M086213	25.2352	https://www.genecards.org/cgi-bin/carddisp.pl?gene=REEP1
SUMO4	Small Ubiquitin Like Modifier 4	Protein Coding	Q6EEV6	46	GC06P149401	25.092	https://www.genecards.org/cgi-bin/carddisp.pl?gene=SUMO4
NIDDM4	Diabetes Mellitus, Noninsulin-Dependent	Genetic Locus		7	GC05U901023	25.0622	https://www.genecards.org/cgi-bin/carddisp.pl?gene=NIDDM4
SACS	Sacsin Molecular Chaperone	Protein Coding	Q9NZJ4	46	GC13M023288	25.0369	https://www.genecards.org/cgi-bin/carddisp.pl?gene=SACS
DIAPH3	Diaphanous Related Formin 3	Protein Coding	Q9NSV4	50	GC13M059665	24.9835	https://www.genecards.org/cgi-bin/carddisp.pl?gene=DIAPH3
PLAGL1	PLAG1 Like Zinc Finger 1	Protein Coding	Q9UM63	50	GC06M143940	24.8967	https://www.genecards.org/cgi-bin/carddisp.pl?gene=PLAGL1
ICAM1	Intercellular Adhesion Molecule 1	Protein Coding	P05362	59	GC19P112296	24.7746	https://www.genecards.org/cgi-bin/carddisp.pl?gene=ICAM1
AGT	Angiotensinogen	Protein Coding	P01019	58	GC01M230690	24.7099	https://www.genecards.org/cgi-bin/carddisp.pl?gene=AGT
IL10	Interleukin 10	Protein Coding	P22301	56	GC01M206767	24.5	https://www.genecards.org/cgi-bin/carddisp.pl?gene=IL10
SPINK1	Serine Peptidase Inhibitor Kazal Type 1	Protein Coding	P00995	51	GC05M147825	24.4777	https://www.genecards.org/cgi-bin/carddisp.pl?gene=SPINK1
LOC110121472	VISTA Enhancer Hs1980	Functional Element		8	GC10P112997	24.4661	https://www.genecards.org/cgi-bin/carddisp.pl?gene=LOC110121472
MT-TM	Mitochondrially Encoded TRNA-Met (AUA/G)	RNA Gene		19	GCMTP004404	24.4096	https://www.genecards.org/cgi-bin/carddisp.pl?gene=MT-TM
DCTN1	Dynactin Subunit 1	Protein Coding	Q14203	56	GC02M074361	24.4034	https://www.genecards.org/cgi-bin/carddisp.pl?gene=DCTN1
GLP1R	Glucagon Like Peptide 1 Receptor	Protein Coding	P43220	55	GC06P039048	24.3558	https://www.genecards.org/cgi-bin/carddisp.pl?gene=GLP1R
SLC19A2	Solute Carrier Family 19 Member 2	Protein Coding	O60779	54	GC01M169463	24.2376	https://www.genecards.org/cgi-bin/carddisp.pl?gene=SLC19A2
TMEM126A	Transmembrane Protein 126A	Protein Coding	Q9H061	48	GC11P085647	24.2163	https://www.genecards.org/cgi-bin/carddisp.pl?gene=TMEM126A
MIR206	MicroRNA 206	RNA Gene		27	GC06P052144	24.1871	https://www.genecards.org/cgi-bin/carddisp.pl?gene=MIR206
MT-TI	Mitochondrially Encoded TRNA-Ile (AUU/C)	RNA Gene		19	GCMTP004265	24.1437	https://www.genecards.org/cgi-bin/carddisp.pl?gene=MT-TI
MARS1	Methionyl-TRNA Synthetase 1	Protein Coding	P56192	53	GC12P060675	23.9821	https://www.genecards.org/cgi-bin/carddisp.pl?gene=MARS1
DCAF8	DDB1 And CUL4 Associated Factor 8	Protein Coding	Q5TAQ9	46	GC01M160215	23.9626	https://www.genecards.org/cgi-bin/carddisp.pl?gene=DCAF8
SPG7	SPG7 Matrix AAA Peptidase Subunit, Paraplegin	Protein Coding	Q9UQ90	52	GC16P095411	23.9368	https://www.genecards.org/cgi-bin/carddisp.pl?gene=SPG7
CP	Ceruloplasmin	Protein Coding	P00450	57	GC03M149162	23.8453	https://www.genecards.org/cgi-bin/carddisp.pl?gene=CP
HARS1	Histidyl-TRNA Synthetase 1	Protein Coding	P12081	53	GC05M140673	23.8339	https://www.genecards.org/cgi-bin/carddisp.pl?gene=HARS1
SERPINE1	Serpin Family E Member 1	Protein Coding	P05121	59	GC07P101127	23.586	https://www.genecards.org/cgi-bin/carddisp.pl?gene=SERPINE1
LINC01370	Long Intergenic Non-Protein Coding RNA 1370	RNA Gene		18	GC20P041170	23.5685	https://www.genecards.org/cgi-bin/carddisp.pl?gene=LINC01370
FTO	FTO Alpha-Ketoglutarate Dependent Dioxygenase	Protein Coding	Q9C0B1	55	GC16P082352	23.4007	https://www.genecards.org/cgi-bin/carddisp.pl?gene=FTO
AP4B1-AS1	AP4B1 Antisense RNA 1	RNA Gene		23	GC01P113831	23.3891	https://www.genecards.org/cgi-bin/carddisp.pl?gene=AP4B1-AS1
PPARGC1A	PPARG Coactivator 1 Alpha	Protein Coding	Q9UBK2	55	GC04M023755	23.2578	https://www.genecards.org/cgi-bin/carddisp.pl?gene=PPARGC1A
SPG11	SPG11 Vesicle Trafficking Associated, Spatacsin	Protein Coding	Q96JI7	49	GC15M044834	23.2319	https://www.genecards.org/cgi-bin/carddisp.pl?gene=SPG11
APTX	Aprataxin	Protein Coding	Q7Z2E3	53	GC09M032886	23.2155	https://www.genecards.org/cgi-bin/carddisp.pl?gene=APTX
RBPJ	Recombination Signal Binding Protein For Immunoglobulin Kappa J Region	Protein Coding	Q06330	55	GC04P026105	23.1368	https://www.genecards.org/cgi-bin/carddisp.pl?gene=RBPJ
BAG3	BAG Cochaperone 3	Protein Coding	O95817	52	GC10P119651	23.0658	https://www.genecards.org/cgi-bin/carddisp.pl?gene=BAG3
ALMS1	ALMS1 Centrosome And Basal Body Associated Protein	Protein Coding	Q8TCU4	49	GC02P073385	22.9154	https://www.genecards.org/cgi-bin/carddisp.pl?gene=ALMS1
ABCA1	ATP Binding Cassette Subfamily A Member 1	Protein Coding	O95477	58	GC09M104781	22.9111	https://www.genecards.org/cgi-bin/carddisp.pl?gene=ABCA1
GAD1	Glutamate Decarboxylase 1	Protein Coding	Q99259	59	GC02P170813	22.8645	https://www.genecards.org/cgi-bin/carddisp.pl?gene=GAD1
PLD3	Phospholipase D Family Member 3	Protein Coding	Q8IV08	51	GC19P040348	22.8572	https://www.genecards.org/cgi-bin/carddisp.pl?gene=PLD3
MIR17	MicroRNA 17	RNA Gene		26	GC13P091350	22.8379	https://www.genecards.org/cgi-bin/carddisp.pl?gene=MIR17
DNAJC3	DnaJ Heat Shock Protein Family (Hsp40) Member C3	Protein Coding	Q13217	49	GC13P095677	22.7773	https://www.genecards.org/cgi-bin/carddisp.pl?gene=DNAJC3
CDKN2A	Cyclin Dependent Kinase Inhibitor 2A	Protein Coding	Q8N726	60	GC09M021967	22.7273	https://www.genecards.org/cgi-bin/carddisp.pl?gene=CDKN2A
VRK1	VRK Serine/Threonine Kinase 1	Protein Coding	Q99986	56	GC14P096797	22.7097	https://www.genecards.org/cgi-bin/carddisp.pl?gene=VRK1
IGF2-AS	IGF2 Antisense RNA	RNA Gene	Q6U949	34	GC11P002140	22.7043	https://www.genecards.org/cgi-bin/carddisp.pl?gene=IGF2-AS
C12orf43	Chromosome 12 Open Reading Frame 43	Protein Coding	Q96C57	41	GC12M121000	22.5538	https://www.genecards.org/cgi-bin/carddisp.pl?gene=C12orf43
KCNQ1	Potassium Voltage-Gated Channel Subfamily Q Member 1	Protein Coding	P51787	58	GC11P002444	22.5284	https://www.genecards.org/cgi-bin/carddisp.pl?gene=KCNQ1
MT-TN	Mitochondrially Encoded TRNA-Asn (AAU/C)	RNA Gene		19	GCMTM005659	22.4355	https://www.genecards.org/cgi-bin/carddisp.pl?gene=MT-TN
PRICKLE2-AS1	PRICKLE2 Antisense RNA 1	RNA Gene		19	GC03P064063	22.3862	https://www.genecards.org/cgi-bin/carddisp.pl?gene=PRICKLE2-AS1
MT-TA	Mitochondrially Encoded TRNA-Ala (GCN)	RNA Gene		17	GCMTM005589	22.3407	https://www.genecards.org/cgi-bin/carddisp.pl?gene=MT-TA
MT-TD	Mitochondrially Encoded TRNA-Asp (GAU/C)	RNA Gene		19	GCMTP007520	22.3183	https://www.genecards.org/cgi-bin/carddisp.pl?gene=MT-TD
MIR657	MicroRNA 657	RNA Gene		22	GC17M081125	22.1939	https://www.genecards.org/cgi-bin/carddisp.pl?gene=MIR657
EIF2AK3	Eukaryotic Translation Initiation Factor 2 Alpha Kinase 3	Protein Coding	Q9NZJ5	58	GC02M088556	22.1737	https://www.genecards.org/cgi-bin/carddisp.pl?gene=EIF2AK3
IFIH1	Interferon Induced With Helicase C Domain 1	Protein Coding	Q9BYX4	57	GC02M162267	22.1426	https://www.genecards.org/cgi-bin/carddisp.pl?gene=IFIH1
AHI1-DT	AHI1 Divergent Transcript	RNA Gene	P0C7V0	26	GC06P137582	22.1159	https://www.genecards.org/cgi-bin/carddisp.pl?gene=AHI1-DT
FBLN5	Fibulin 5	Protein Coding	Q9UBX5	55	GC14M091869	22.0798	https://www.genecards.org/cgi-bin/carddisp.pl?gene=FBLN5
B2M	Beta-2-Microglobulin	Protein Coding	P61769	59	GC15P044711	22.0634	https://www.genecards.org/cgi-bin/carddisp.pl?gene=B2M
EDN1	Endothelin 1	Protein Coding	P05305	58	GC06P012236	22.0625	https://www.genecards.org/cgi-bin/carddisp.pl?gene=EDN1
MT-TY	Mitochondrially Encoded TRNA-Tyr (UAU/C)	RNA Gene		18	GCMTM005828	21.9355	https://www.genecards.org/cgi-bin/carddisp.pl?gene=MT-TY
SCN10A	Sodium Voltage-Gated Channel Alpha Subunit 10	Protein Coding	Q9Y5Y9	56	GC03M038714	21.9324	https://www.genecards.org/cgi-bin/carddisp.pl?gene=SCN10A
PMP2	Peripheral Myelin Protein 2	Protein Coding	P02689	51	GC08M081440	21.8267	https://www.genecards.org/cgi-bin/carddisp.pl?gene=PMP2
AKT1	AKT Serine/Threonine Kinase 1	Protein Coding	P31749	62	GC14M104769	21.805	https://www.genecards.org/cgi-bin/carddisp.pl?gene=AKT1
FXN	Frataxin	Protein Coding	Q16595	55	GC09P069035	21.7143	https://www.genecards.org/cgi-bin/carddisp.pl?gene=FXN
WFDC21P	WAP Four-Disulfide Core Domain 21, Pseudogene	Pseudogene		19	GC17M078500	21.6883	https://www.genecards.org/cgi-bin/carddisp.pl?gene=WFDC21P
H19	H19 Imprinted Maternally Expressed Transcript	RNA Gene		34	GC11M001995	21.6702	https://www.genecards.org/cgi-bin/carddisp.pl?gene=H19
ATM	ATM Serine/Threonine Kinase	Protein Coding	Q13315	61	GC11P108223	21.6696	https://www.genecards.org/cgi-bin/carddisp.pl?gene=ATM
UCP2	Uncoupling Protein 2	Protein Coding	P55851	55	GC11M073974	21.6425	https://www.genecards.org/cgi-bin/carddisp.pl?gene=UCP2
RBPJL	Recombination Signal Binding Protein For Immunoglobulin Kappa J Region Like	Protein Coding	Q9UBG7	45	GC20P045306	21.5947	https://www.genecards.org/cgi-bin/carddisp.pl?gene=RBPJL
GBE1	1,4-Alpha-Glucan Branching Enzyme 1	Protein Coding	Q04446	53	GC03M081489	21.4604	https://www.genecards.org/cgi-bin/carddisp.pl?gene=GBE1
PDZRN3-AS1	PDZRN3 Antisense RNA 1	RNA Gene		20	GC03P073621	21.436	https://www.genecards.org/cgi-bin/carddisp.pl?gene=PDZRN3-AS1
SURF1	SURF1 Cytochrome C Oxidase Assembly Factor	Protein Coding	Q15526	50	GC09M133351	21.3846	https://www.genecards.org/cgi-bin/carddisp.pl?gene=SURF1
SPTLC3	Serine Palmitoyltransferase Long Chain Base Subunit 3	Protein Coding	Q9NUV7	47	GC20P013008	21.3478	https://www.genecards.org/cgi-bin/carddisp.pl?gene=SPTLC3
IFNG	Interferon Gamma	Protein Coding	P01579	59	GC12M068154	21.3339	https://www.genecards.org/cgi-bin/carddisp.pl?gene=IFNG
CCR5	C-C Motif Chemokine Receptor 5	Protein Coding	P51681	56	GC03P057395	21.3186	https://www.genecards.org/cgi-bin/carddisp.pl?gene=CCR5
TP53	Tumor Protein P53	Protein Coding	P04637	62	GC17M007661	21.2421	https://www.genecards.org/cgi-bin/carddisp.pl?gene=TP53
SOD2-OT1	SOD2 Overlapping Transcript 1	RNA Gene		18	GC06M159772	21.1904	https://www.genecards.org/cgi-bin/carddisp.pl?gene=SOD2-OT1
RFC1	Replication Factor C Subunit 1	Protein Coding	P35251	54	GC04M039291	20.9583	https://www.genecards.org/cgi-bin/carddisp.pl?gene=RFC1
WARS1	Tryptophanyl-TRNA Synthetase 1	Protein Coding	P23381	54	GC14M119835	20.8912	https://www.genecards.org/cgi-bin/carddisp.pl?gene=WARS1
PRMT7	Protein Arginine Methyltransferase 7	Protein Coding	Q9NVM4	52	GC16P082909	20.8882	https://www.genecards.org/cgi-bin/carddisp.pl?gene=PRMT7
MC4R	Melanocortin 4 Receptor	Protein Coding	P32245	55	GC18M060371	20.8437	https://www.genecards.org/cgi-bin/carddisp.pl?gene=MC4R
ERBB3	Erb-B2 Receptor Tyrosine Kinase 3	Protein Coding	P21860	63	GC12P060597	20.8184	https://www.genecards.org/cgi-bin/carddisp.pl?gene=ERBB3
PIK3R1	Phosphoinositide-3-Kinase Regulatory Subunit 1	Protein Coding	P27986	60	GC05P068215	20.7315	https://www.genecards.org/cgi-bin/carddisp.pl?gene=PIK3R1
LOC126807011	MED14-Independent Group 3 Enhancer GRCh37_chr4:26407341-26408540	Functional Element		7	GC04P026405	20.678	https://www.genecards.org/cgi-bin/carddisp.pl?gene=LOC126807011
MT-TC	Mitochondrially Encoded TRNA-Cys (UGU/C)	RNA Gene		18	GCMTM005763	20.6251	https://www.genecards.org/cgi-bin/carddisp.pl?gene=MT-TC
HHEX	Hematopoietically Expressed Homeobox	Protein Coding	Q03014	49	GC10P092689	20.6154	https://www.genecards.org/cgi-bin/carddisp.pl?gene=HHEX
MIR34A	MicroRNA 34a	RNA Gene		29	GC01M014460	20.6052	https://www.genecards.org/cgi-bin/carddisp.pl?gene=MIR34A
SLC5A7	Solute Carrier Family 5 Member 7	Protein Coding	Q9GZV3	53	GC02P107969	20.6001	https://www.genecards.org/cgi-bin/carddisp.pl?gene=SLC5A7
AGTR1	Angiotensin II Receptor Type 1	Protein Coding	P30556	60	GC03P148697	20.541	https://www.genecards.org/cgi-bin/carddisp.pl?gene=AGTR1
REN	Renin	Protein Coding	P00797	58	GC01M204154	20.5387	https://www.genecards.org/cgi-bin/carddisp.pl?gene=REN
LEPR	Leptin Receptor	Protein Coding	P48357	59	GC01P065438	20.5306	https://www.genecards.org/cgi-bin/carddisp.pl?gene=LEPR
PPARA	Peroxisome Proliferator Activated Receptor Alpha	Protein Coding	Q07869	53	GC22P046150	20.4058	https://www.genecards.org/cgi-bin/carddisp.pl?gene=PPARA
COX6A1	Cytochrome C Oxidase Subunit 6A1	Protein Coding	P12074	51	GC12P120443	20.2368	https://www.genecards.org/cgi-bin/carddisp.pl?gene=COX6A1
SPTBN4	Spectrin Beta, Non-Erythrocytic 4	Protein Coding	Q9H254	47	GC19P040466	20.2341	https://www.genecards.org/cgi-bin/carddisp.pl?gene=SPTBN4
RHO	Rhodopsin	Protein Coding	P08100	56	GC03P139009	20.209	https://www.genecards.org/cgi-bin/carddisp.pl?gene=RHO
IER3IP1	Immediate Early Response 3 Interacting Protein 1	Protein Coding	Q9Y5U9	43	GC18M047152	20.2074	https://www.genecards.org/cgi-bin/carddisp.pl?gene=IER3IP1
MPV17	Mitochondrial Inner Membrane Protein MPV17	Protein Coding	P39210	50	GC02M027309	20.2033	https://www.genecards.org/cgi-bin/carddisp.pl?gene=MPV17
MIR192	MicroRNA 192	RNA Gene		29	GC11M064891	20.1804	https://www.genecards.org/cgi-bin/carddisp.pl?gene=MIR192
CBS	Cystathionine Beta-Synthase	Protein Coding	P35520	60	GC21M043053	20.1677	https://www.genecards.org/cgi-bin/carddisp.pl?gene=CBS
NDUFS4	NADH:Ubiquinone Oxidoreductase Subunit S4	Protein Coding	O43181	51	GC05P053560	20.0964	https://www.genecards.org/cgi-bin/carddisp.pl?gene=NDUFS4
RBP4	Retinol Binding Protein 4	Protein Coding	P02753	54	GC10M093591	20.0357	https://www.genecards.org/cgi-bin/carddisp.pl?gene=RBP4
AGPAT2	1-Acylglycerol-3-Phosphate O-Acyltransferase 2	Protein Coding	O15120	52	GC09M136673	19.9076	https://www.genecards.org/cgi-bin/carddisp.pl?gene=AGPAT2
POLR1C	RNA Polymerase I And III Subunit C	Protein Coding	O15160	53	GC06P135045	19.8118	https://www.genecards.org/cgi-bin/carddisp.pl?gene=POLR1C
GHRL	Ghrelin And Obestatin Prepropeptide	Protein Coding	Q9UBU3	50	GC03M010285	19.7427	https://www.genecards.org/cgi-bin/carddisp.pl?gene=GHRL
POMC	Proopiomelanocortin	Protein Coding	P01189	56	GC02M025160	19.7053	https://www.genecards.org/cgi-bin/carddisp.pl?gene=POMC
FLVCR1	FLVCR Choline And Heme Transporter 1	Protein Coding	Q9Y5Y0	48	GC01P212858	19.7047	https://www.genecards.org/cgi-bin/carddisp.pl?gene=FLVCR1
MIR140	MicroRNA 140	RNA Gene		31	GC16P083017	19.5423	https://www.genecards.org/cgi-bin/carddisp.pl?gene=MIR140
YARS1	Tyrosyl-TRNA Synthetase 1	Protein Coding	P54577	52	GC01M032776	19.5307	https://www.genecards.org/cgi-bin/carddisp.pl?gene=YARS1
SLC5A2	Solute Carrier Family 5 Member 2	Protein Coding	P31639	56	GC16P081737	19.5101	https://www.genecards.org/cgi-bin/carddisp.pl?gene=SLC5A2
KLC2	Kinesin Light Chain 2	Protein Coding	Q9H0B6	49	GC11P089144	19.4974	https://www.genecards.org/cgi-bin/carddisp.pl?gene=KLC2
MIAT	Myocardial Infarction Associated Transcript	RNA Gene		32	GC22P026646	19.4758	https://www.genecards.org/cgi-bin/carddisp.pl?gene=MIAT
FDXR	Ferredoxin Reductase	Protein Coding	P22570	53	GC17M074862	19.3454	https://www.genecards.org/cgi-bin/carddisp.pl?gene=FDXR
BMP6	Bone Morphogenetic Protein 6	Protein Coding	P22004	53	GC06P007726	19.3446	https://www.genecards.org/cgi-bin/carddisp.pl?gene=BMP6
SLC29A3	Solute Carrier Family 29 Member 3	Protein Coding	Q9BZD2	52	GC10P072137	19.269	https://www.genecards.org/cgi-bin/carddisp.pl?gene=SLC29A3
MMP9	Matrix Metallopeptidase 9	Protein Coding	P14780	62	GC20P046008	19.0449	https://www.genecards.org/cgi-bin/carddisp.pl?gene=MMP9
HP	Haptoglobin	Protein Coding	P00738	54	GC16P083106	19.006	https://www.genecards.org/cgi-bin/carddisp.pl?gene=HP
MIR145	MicroRNA 145	RNA Gene		30	GC05P149430	18.999	https://www.genecards.org/cgi-bin/carddisp.pl?gene=MIR145
SYT2	Synaptotagmin 2	Protein Coding	Q8N9I0	52	GC01M202559	18.9069	https://www.genecards.org/cgi-bin/carddisp.pl?gene=SYT2
IL4	Interleukin 4	Protein Coding	P05112	55	GC05P132673	18.8875	https://www.genecards.org/cgi-bin/carddisp.pl?gene=IL4
SST	Somatostatin	Protein Coding	P61278	50	GC03M187668	18.8542	https://www.genecards.org/cgi-bin/carddisp.pl?gene=SST
IL18	Interleukin 18	Protein Coding	Q14116	53	GC11M112143	18.8058	https://www.genecards.org/cgi-bin/carddisp.pl?gene=IL18
VDR	Vitamin D Receptor	Protein Coding	P11473	57	GC12M047841	18.8026	https://www.genecards.org/cgi-bin/carddisp.pl?gene=VDR
CXCL8	C-X-C Motif Chemokine Ligand 8	Protein Coding	P10145	53	GC04P073740	18.7797	https://www.genecards.org/cgi-bin/carddisp.pl?gene=CXCL8
TYMP	Thymidine Phosphorylase	Protein Coding	P19971	56	GC22M050525	18.7634	https://www.genecards.org/cgi-bin/carddisp.pl?gene=TYMP
ADRB3	Adrenoceptor Beta 3	Protein Coding	P13945	51	GC08M037962	18.5748	https://www.genecards.org/cgi-bin/carddisp.pl?gene=ADRB3
TUG1	Taurine Up-Regulated 1	Protein Coding	A0A6I8PU40	32	GC22P030969	18.5589	https://www.genecards.org/cgi-bin/carddisp.pl?gene=TUG1
NPPB	Natriuretic Peptide B	Protein Coding	P16860	52	GC01M014525	18.5298	https://www.genecards.org/cgi-bin/carddisp.pl?gene=NPPB
TLR4	Toll Like Receptor 4	Protein Coding	O00206	60	GC09P117704	18.5151	https://www.genecards.org/cgi-bin/carddisp.pl?gene=TLR4
HADHA	Hydroxyacyl-CoA Dehydrogenase Trifunctional Multienzyme Complex Subunit Alpha	Protein Coding	P40939	55	GC02M026190	18.4716	https://www.genecards.org/cgi-bin/carddisp.pl?gene=HADHA
DNM1L	Dynamin 1 Like	Protein Coding	O00429	57	GC12P032679	18.4488	https://www.genecards.org/cgi-bin/carddisp.pl?gene=DNM1L
HMOX1	Heme Oxygenase 1	Protein Coding	P09601	61	GC22P035380	18.442	https://www.genecards.org/cgi-bin/carddisp.pl?gene=HMOX1
PNKP	Polynucleotide Kinase 3'-Phosphatase	Protein Coding	Q96T60	55	GC19M093101	18.3597	https://www.genecards.org/cgi-bin/carddisp.pl?gene=PNKP
NOS2	Nitric Oxide Synthase 2	Protein Coding	P35228	58	GC17M027756	18.3461	https://www.genecards.org/cgi-bin/carddisp.pl?gene=NOS2
AFG3L2	AFG3 Like Matrix AAA Peptidase Subunit 2	Protein Coding	Q9Y4W6	53	GC18M012328	18.3273	https://www.genecards.org/cgi-bin/carddisp.pl?gene=AFG3L2
MIR216A	MicroRNA 216a	RNA Gene		27	GC02M055988	18.2421	https://www.genecards.org/cgi-bin/carddisp.pl?gene=MIR216A
CDKN2B	Cyclin Dependent Kinase Inhibitor 2B	Protein Coding	P42772	54	GC09M022002	18.2312	https://www.genecards.org/cgi-bin/carddisp.pl?gene=CDKN2B
AIRE	Autoimmune Regulator	Protein Coding	O43918	53	GC21P044285	18.2142	https://www.genecards.org/cgi-bin/carddisp.pl?gene=AIRE
IGFBP1	Insulin Like Growth Factor Binding Protein 1	Protein Coding	P08833	52	GC07P049577	18.1261	https://www.genecards.org/cgi-bin/carddisp.pl?gene=IGFBP1
VWF	Von Willebrand Factor	Protein Coding	P04275	56	GC12M029229	18.0884	https://www.genecards.org/cgi-bin/carddisp.pl?gene=VWF
TMEM43	Transmembrane Protein 43	Protein Coding	Q9BTV4	51	GC03P021618	18.0753	https://www.genecards.org/cgi-bin/carddisp.pl?gene=TMEM43
HADHB	Hydroxyacyl-CoA Dehydrogenase Trifunctional Multienzyme Complex Subunit Beta	Protein Coding	P55084	54	GC02P026243	18.0629	https://www.genecards.org/cgi-bin/carddisp.pl?gene=HADHB
APOC3	Apolipoprotein C3	Protein Coding	P02656	54	GC11P116829	18.0626	https://www.genecards.org/cgi-bin/carddisp.pl?gene=APOC3
MIR199A1	MicroRNA 199a-1	RNA Gene		26	GC19M010817	18.0225	https://www.genecards.org/cgi-bin/carddisp.pl?gene=MIR199A1
VCAM1	Vascular Cell Adhesion Molecule 1	Protein Coding	P19320	55	GC01P100719	17.9863	https://www.genecards.org/cgi-bin/carddisp.pl?gene=VCAM1
SELE	Selectin E	Protein Coding	P16581	53	GC01M169722	17.9431	https://www.genecards.org/cgi-bin/carddisp.pl?gene=SELE
UCP3	Uncoupling Protein 3	Protein Coding	P55916	51	GC11M074000	17.9299	https://www.genecards.org/cgi-bin/carddisp.pl?gene=UCP3
EMD	Emerin	Protein Coding	P50402	54	GC0XP154379	17.923	https://www.genecards.org/cgi-bin/carddisp.pl?gene=EMD
RRM2B	Ribonucleotide Reductase Regulatory TP53 Inducible Subunit M2B	Protein Coding	Q7LG56	57	GC08M102204	17.9213	https://www.genecards.org/cgi-bin/carddisp.pl?gene=RRM2B
NEUROG3	Neurogenin 3	Protein Coding	Q9Y4Z2	48	GC10M069571	17.8746	https://www.genecards.org/cgi-bin/carddisp.pl?gene=NEUROG3
PRICKLE3	Prickle Planar Cell Polarity Protein 3	Protein Coding	O43900	45	GC0XM049725	17.7538	https://www.genecards.org/cgi-bin/carddisp.pl?gene=PRICKLE3
MEN1	Menin 1	Protein Coding	O00255	54	GC11M064803	17.7479	https://www.genecards.org/cgi-bin/carddisp.pl?gene=MEN1
HFE-AS1	HFE Antisense RNA 1	RNA Gene		17	GC06M026085	17.7314	https://www.genecards.org/cgi-bin/carddisp.pl?gene=HFE-AS1
SIRT1	Sirtuin 1	Protein Coding	Q96EB6	58	GC10P067884	17.6727	https://www.genecards.org/cgi-bin/carddisp.pl?gene=SIRT1
RRAD	RRAD, Ras Related Glycolysis Inhibitor And Calcium Channel Regulator	Protein Coding	P55042	46	GC16M067483	17.6708	https://www.genecards.org/cgi-bin/carddisp.pl?gene=RRAD
GSN	Gelsolin	Protein Coding	P06396	58	GC09P121201	17.5829	https://www.genecards.org/cgi-bin/carddisp.pl?gene=GSN
PRKCB	Protein Kinase C Beta	Protein Coding	P05771	58	GC16P081181	17.5763	https://www.genecards.org/cgi-bin/carddisp.pl?gene=PRKCB
MIR146A	MicroRNA 146a	RNA Gene		29	GC05P160485	17.5194	https://www.genecards.org/cgi-bin/carddisp.pl?gene=MIR146A
OPA3	Outer Mitochondrial Membrane Lipid Metabolism Regulator OPA3	Protein Coding	Q9H6K4	47	GC19M045527	17.4857	https://www.genecards.org/cgi-bin/carddisp.pl?gene=OPA3
NPY	Neuropeptide Y	Protein Coding	P01303	53	GC07P024290	17.3613	https://www.genecards.org/cgi-bin/carddisp.pl?gene=NPY
GPT	Glutamic--Pyruvic Transaminase	Protein Coding	P24298	51	GC08P144502	17.354	https://www.genecards.org/cgi-bin/carddisp.pl?gene=GPT
CETP	Cholesteryl Ester Transfer Protein	Protein Coding	P11597	55	GC16P056961	17.3353	https://www.genecards.org/cgi-bin/carddisp.pl?gene=CETP
SEPTIN9	Septin 9	Protein Coding	Q9UHD8	50	GC17P113212	17.3123	https://www.genecards.org/cgi-bin/carddisp.pl?gene=SEPTIN9
MTTP	Microsomal Triglyceride Transfer Protein	Protein Coding	P55157	53	GC04P099563	17.2749	https://www.genecards.org/cgi-bin/carddisp.pl?gene=MTTP
SPTAN1	Spectrin Alpha, Non-Erythrocytic 1	Protein Coding	Q13813	57	GC09P128552	17.2648	https://www.genecards.org/cgi-bin/carddisp.pl?gene=SPTAN1
PIK3R5	Phosphoinositide-3-Kinase Regulatory Subunit 5	Protein Coding	Q8WYR1	51	GC17M008878	17.2478	https://www.genecards.org/cgi-bin/carddisp.pl?gene=PIK3R5
LOC129389544	MPRA-Validated Peak5860 Silencer	Functional Element		5	GC06P140549	17.2294	https://www.genecards.org/cgi-bin/carddisp.pl?gene=LOC129389544
TNFRSF11B	TNF Receptor Superfamily Member 11b	Protein Coding	O00300	56	GC08M118923	17.1966	https://www.genecards.org/cgi-bin/carddisp.pl?gene=TNFRSF11B
SLC2A1	Solute Carrier Family 2 Member 1	Protein Coding	P11166	62	GC01M042925	17.1777	https://www.genecards.org/cgi-bin/carddisp.pl?gene=SLC2A1
MAFA	MAF BZIP Transcription Factor A	Protein Coding	Q8NHW3	49	GC08M143419	17.1217	https://www.genecards.org/cgi-bin/carddisp.pl?gene=MAFA
LIPE	Lipase E, Hormone Sensitive Type	Protein Coding	Q05469	55	GC19M042401	17.1065	https://www.genecards.org/cgi-bin/carddisp.pl?gene=LIPE
IGF1R	Insulin Like Growth Factor 1 Receptor	Protein Coding	P08069	63	GC15P098648	17.1039	https://www.genecards.org/cgi-bin/carddisp.pl?gene=IGF1R
GCKR	Glucokinase Regulator	Protein Coding	Q14397	48	GC02P027496	17.1034	https://www.genecards.org/cgi-bin/carddisp.pl?gene=GCKR
SELP	Selectin P	Protein Coding	P16109	54	GC01M169558	17.0926	https://www.genecards.org/cgi-bin/carddisp.pl?gene=SELP
CST3	Cystatin C	Protein Coding	P01034	53	GC20M023930	17.0585	https://www.genecards.org/cgi-bin/carddisp.pl?gene=CST3
ERBB2	Erb-B2 Receptor Tyrosine Kinase 2	Protein Coding	P04626	63	GC17P039687	17.0483	https://www.genecards.org/cgi-bin/carddisp.pl?gene=ERBB2
MIR30E	MicroRNA 30e	RNA Gene		30	GC01P040754	17.022	https://www.genecards.org/cgi-bin/carddisp.pl?gene=MIR30E
IGFBP3	Insulin Like Growth Factor Binding Protein 3	Protein Coding	P17936	55	GC07M045912	17.0201	https://www.genecards.org/cgi-bin/carddisp.pl?gene=IGFBP3
IGF2	Insulin Like Growth Factor 2	Protein Coding	P01344	58	GC11M011904	17.0163	https://www.genecards.org/cgi-bin/carddisp.pl?gene=IGF2
GBF1	Golgi Brefeldin A Resistant Guanine Nucleotide Exchange Factor 1	Protein Coding	Q92538	51	GC10P109824	17.0039	https://www.genecards.org/cgi-bin/carddisp.pl?gene=GBF1
TRMT5	TRNA Methyltransferase 5	Protein Coding	Q32P41	44	GC14M060971	16.9762	https://www.genecards.org/cgi-bin/carddisp.pl?gene=TRMT5
UCP1	Uncoupling Protein 1	Protein Coding	P25874	51	GC04M140559	16.9732	https://www.genecards.org/cgi-bin/carddisp.pl?gene=UCP1
CAV1	Caveolin 1	Protein Coding	Q03135	57	GC07P116524	16.9677	https://www.genecards.org/cgi-bin/carddisp.pl?gene=CAV1
FGF2	Fibroblast Growth Factor 2	Protein Coding	P09038	54	GC04P122826	16.9143	https://www.genecards.org/cgi-bin/carddisp.pl?gene=FGF2
HLA-B	Major Histocompatibility Complex, Class I, B	Protein Coding	P01889	54	GC06M093738	16.9097	https://www.genecards.org/cgi-bin/carddisp.pl?gene=HLA-B
DCAF17	DDB1 And CUL4 Associated Factor 17	Protein Coding	Q5H9S7	47	GC02P171434	16.8597	https://www.genecards.org/cgi-bin/carddisp.pl?gene=DCAF17
NARS2	Asparaginyl-TRNA Synthetase 2, Mitochondrial	Protein Coding	Q96I59	52	GC11M078435	16.8435	https://www.genecards.org/cgi-bin/carddisp.pl?gene=NARS2
PCSK1	Proprotein Convertase Subtilisin/Kexin Type 1	Protein Coding	P29120	59	GC05M096391	16.8197	https://www.genecards.org/cgi-bin/carddisp.pl?gene=PCSK1
CNTF	Ciliary Neurotrophic Factor	Protein Coding	P26441	51	GC11P058622	16.7956	https://www.genecards.org/cgi-bin/carddisp.pl?gene=CNTF
CXCL10	C-X-C Motif Chemokine Ligand 10	Protein Coding	P02778	53	GC04M076021	16.651	https://www.genecards.org/cgi-bin/carddisp.pl?gene=CXCL10
LINC01672	Long Intergenic Non-Protein Coding RNA 1672	RNA Gene		19	GC01P020797	16.5767	https://www.genecards.org/cgi-bin/carddisp.pl?gene=LINC01672
SHBG	Sex Hormone Binding Globulin	Protein Coding	P04278	51	GC17P007613	16.541	https://www.genecards.org/cgi-bin/carddisp.pl?gene=SHBG
PIK3CA	Phosphatidylinositol-4,5-Bisphosphate 3-Kinase Catalytic Subunit Alpha	Protein Coding	P42336	61	GC03P179148	16.4877	https://www.genecards.org/cgi-bin/carddisp.pl?gene=PIK3CA
DNAH8	Dynein Axonemal Heavy Chain 8	Protein Coding	Q96JB1	47	GC06P135004	16.4849	https://www.genecards.org/cgi-bin/carddisp.pl?gene=DNAH8
IL17A	Interleukin 17A	Protein Coding	Q16552	52	GC06P052186	16.4773	https://www.genecards.org/cgi-bin/carddisp.pl?gene=IL17A
PMM2	Phosphomannomutase 2	Protein Coding	O15305	55	GC16P008788	16.4128	https://www.genecards.org/cgi-bin/carddisp.pl?gene=PMM2
LMNB2	Lamin B2	Protein Coding	Q03252	51	GC19M091759	16.4075	https://www.genecards.org/cgi-bin/carddisp.pl?gene=LMNB2
ST3GAL4	ST3 Beta-Galactoside Alpha-2,3-Sialyltransferase 4	Protein Coding	Q11206	51	GC11P126355	16.4019	https://www.genecards.org/cgi-bin/carddisp.pl?gene=ST3GAL4
JAZF1	JAZF Zinc Finger 1	Protein Coding	Q86VZ6	47	GC07M027830	16.3481	https://www.genecards.org/cgi-bin/carddisp.pl?gene=JAZF1
NAMPT	Nicotinamide Phosphoribosyltransferase	Protein Coding	P43490	55	GC07M106248	16.3449	https://www.genecards.org/cgi-bin/carddisp.pl?gene=NAMPT
NTF3	Neurotrophin 3	Protein Coding	P20783	53	GC12P038933	16.3184	https://www.genecards.org/cgi-bin/carddisp.pl?gene=NTF3
F2	Coagulation Factor II, Thrombin	Protein Coding	P00734	59	GC11P047736	16.2924	https://www.genecards.org/cgi-bin/carddisp.pl?gene=F2
LPA	Lipoprotein(A)	Protein Coding	P08519	50	GC06M160531	16.2813	https://www.genecards.org/cgi-bin/carddisp.pl?gene=LPA
TNFRSF1B	TNF Receptor Superfamily Member 1B	Protein Coding	P20333	57	GC01P040409	16.1981	https://www.genecards.org/cgi-bin/carddisp.pl?gene=TNFRSF1B
ZFYVE26	Zinc Finger FYVE-Type Containing 26	Protein Coding	Q68DK2	47	GC14M067727	16.1941	https://www.genecards.org/cgi-bin/carddisp.pl?gene=ZFYVE26
PLIN1	Perilipin 1	Protein Coding	O60240	55	GC15M089664	16.1926	https://www.genecards.org/cgi-bin/carddisp.pl?gene=PLIN1
SHFL	Shiftless Antiviral Inhibitor Of Ribosomal Frameshifting	Protein Coding	Q9NUL5	38	GC19P010086	16.154	https://www.genecards.org/cgi-bin/carddisp.pl?gene=SHFL
LTA	Lymphotoxin Alpha	Protein Coding	P01374	52	GC06P134818	16.1486	https://www.genecards.org/cgi-bin/carddisp.pl?gene=LTA
NEMF	Nuclear Export Mediator Factor	Protein Coding	O60524	46	GC14M049782	16.1437	https://www.genecards.org/cgi-bin/carddisp.pl?gene=NEMF
IDE	Insulin Degrading Enzyme	Protein Coding	P14735	57	GC10M092451	16.1309	https://www.genecards.org/cgi-bin/carddisp.pl?gene=IDE
MIR26B	MicroRNA 26b	RNA Gene		29	GC02P218402	16.1154	https://www.genecards.org/cgi-bin/carddisp.pl?gene=MIR26B
GH1	Growth Hormone 1	Protein Coding	P01241	52	GC17M063917	16.0792	https://www.genecards.org/cgi-bin/carddisp.pl?gene=GH1
DHH	Desert Hedgehog Signaling Molecule	Protein Coding	O43323	50	GC12M051208	16.0673	https://www.genecards.org/cgi-bin/carddisp.pl?gene=DHH
ALS2	Alsin Rho Guanine Nucleotide Exchange Factor ALS2	Protein Coding	Q96Q42	53	GC02M201701	16.0563	https://www.genecards.org/cgi-bin/carddisp.pl?gene=ALS2
SCP2	Sterol Carrier Protein 2	Protein Coding	P22307	54	GC01P052927	16.0524	https://www.genecards.org/cgi-bin/carddisp.pl?gene=SCP2
SLC25A4	Solute Carrier Family 25 Member 4	Protein Coding	P12235	58	GC04P185143	16.0361	https://www.genecards.org/cgi-bin/carddisp.pl?gene=SLC25A4
BRAF	B-Raf Proto-Oncogene, Serine/Threonine Kinase	Protein Coding	P15056	62	GC07M140773	16.0149	https://www.genecards.org/cgi-bin/carddisp.pl?gene=BRAF
MTOR	Mechanistic Target Of Rapamycin Kinase	Protein Coding	P42345	64	GC01M011106	15.9668	https://www.genecards.org/cgi-bin/carddisp.pl?gene=MTOR
PARP1	Poly(ADP-Ribose) Polymerase 1	Protein Coding	P09874	59	GC01M226360	15.9532	https://www.genecards.org/cgi-bin/carddisp.pl?gene=PARP1
MAG	Myelin Associated Glycoprotein	Protein Coding	P20916	55	GC19P035292	15.932	https://www.genecards.org/cgi-bin/carddisp.pl?gene=MAG
GHR	Growth Hormone Receptor	Protein Coding	P10912	55	GC05P042429	15.9298	https://www.genecards.org/cgi-bin/carddisp.pl?gene=GHR
PIK3CG	Phosphatidylinositol-4,5-Bisphosphate 3-Kinase Catalytic Subunit Gamma	Protein Coding	P48736	58	GC07P106865	15.9156	https://www.genecards.org/cgi-bin/carddisp.pl?gene=PIK3CG
IL2	Interleukin 2	Protein Coding	P60568	55	GC04M122451	15.8917	https://www.genecards.org/cgi-bin/carddisp.pl?gene=IL2
LDLR	Low Density Lipoprotein Receptor	Protein Coding	P01130	60	GC19P112317	15.8718	https://www.genecards.org/cgi-bin/carddisp.pl?gene=LDLR
PLAT	Plasminogen Activator, Tissue Type	Protein Coding	P00750	58	GC08M042174	15.8479	https://www.genecards.org/cgi-bin/carddisp.pl?gene=PLAT
NPPA	Natriuretic Peptide A	Protein Coding	P01160	53	GC01M014524	15.8345	https://www.genecards.org/cgi-bin/carddisp.pl?gene=NPPA
HLA-A	Major Histocompatibility Complex, Class I, A	Protein Coding	P04439	54	GC06P134779	15.8296	https://www.genecards.org/cgi-bin/carddisp.pl?gene=HLA-A
MEG8	Maternally Expressed 8, Small Nucleolar RNA Host Gene	RNA Gene		26	GC14P116736	15.8106	https://www.genecards.org/cgi-bin/carddisp.pl?gene=MEG8
ISL1	ISL LIM Homeobox 1	Protein Coding	P61371	53	GC05P051383	15.7905	https://www.genecards.org/cgi-bin/carddisp.pl?gene=ISL1
SCO2	Synthesis Of Cytochrome C Oxidase 2	Protein Coding	O43819	53	GC22M050523	15.7592	https://www.genecards.org/cgi-bin/carddisp.pl?gene=SCO2
CACNA1A	Calcium Voltage-Gated Channel Subunit Alpha1 A	Protein Coding	O00555	57	GC19M013206	15.695	https://www.genecards.org/cgi-bin/carddisp.pl?gene=CACNA1A
PEX6	Peroxisomal Biogenesis Factor 6	Protein Coding	Q13608	50	GC06M042963	15.6736	https://www.genecards.org/cgi-bin/carddisp.pl?gene=PEX6
CD36	CD36 Molecule (CD36 Blood Group)	Protein Coding	P16671	59	GC07P080369	15.6557	https://www.genecards.org/cgi-bin/carddisp.pl?gene=CD36
CFTR	CF Transmembrane Conductance Regulator	Protein Coding	P13569	61	GC07P117287	15.6263	https://www.genecards.org/cgi-bin/carddisp.pl?gene=CFTR
HIF1A	Hypoxia Inducible Factor 1 Subunit Alpha	Protein Coding	Q16665	57	GC14P061695	15.6116	https://www.genecards.org/cgi-bin/carddisp.pl?gene=HIF1A
MIR132	MicroRNA 132	RNA Gene		29	GC17M002049	15.6088	https://www.genecards.org/cgi-bin/carddisp.pl?gene=MIR132
AOC3	Amine Oxidase Copper Containing 3	Protein Coding	Q16853	54	GC17P042851	15.5263	https://www.genecards.org/cgi-bin/carddisp.pl?gene=AOC3
ATP7A	ATPase Copper Transporting Alpha	Protein Coding	Q04656	55	GC0XP078165	15.4417	https://www.genecards.org/cgi-bin/carddisp.pl?gene=ATP7A
FLT1	Fms Related Receptor Tyrosine Kinase 1	Protein Coding	P17948	59	GC13M028300	15.4407	https://www.genecards.org/cgi-bin/carddisp.pl?gene=FLT1
HMGCR	3-Hydroxy-3-Methylglutaryl-CoA Reductase	Protein Coding	P04035	56	GC05P075336	15.4278	https://www.genecards.org/cgi-bin/carddisp.pl?gene=HMGCR
BGLAP	Bone Gamma-Carboxyglutamate Protein	Protein Coding	P02818	49	GC01P156242	15.4256	https://www.genecards.org/cgi-bin/carddisp.pl?gene=BGLAP
ACE2	Angiotensin Converting Enzyme 2	Protein Coding	Q9BYF1	58	GC0XM015494	15.3861	https://www.genecards.org/cgi-bin/carddisp.pl?gene=ACE2
MIR27A	MicroRNA 27a	RNA Gene		30	GC19M092209	15.3679	https://www.genecards.org/cgi-bin/carddisp.pl?gene=MIR27A
AMACR	Alpha-Methylacyl-CoA Racemase	Protein Coding	Q9UHK6	54	GC05M033986	15.3645	https://www.genecards.org/cgi-bin/carddisp.pl?gene=AMACR
COX10	Cytochrome C Oxidase Assembly Factor Heme A:Farnesyltransferase COX10	Protein Coding	Q12887	52	GC17P014069	15.3511	https://www.genecards.org/cgi-bin/carddisp.pl?gene=COX10
ABCA4	ATP Binding Cassette Subfamily A Member 4	Protein Coding	P78363	53	GC01M093992	15.2884	https://www.genecards.org/cgi-bin/carddisp.pl?gene=ABCA4
GNAS	GNAS Complex Locus	Protein Coding	P84996	59	GC20P058839	15.2281	https://www.genecards.org/cgi-bin/carddisp.pl?gene=GNAS
SLC12A3	Solute Carrier Family 12 Member 3	Protein Coding	P55017	56	GC16P056865	15.2181	https://www.genecards.org/cgi-bin/carddisp.pl?gene=SLC12A3
LEPQTL1	Leptin, Serum Levels Of	Genetic Locus		10	GC02U903086	15.135	https://www.genecards.org/cgi-bin/carddisp.pl?gene=LEPQTL1
G6PC2	Glucose-6-Phosphatase Catalytic Subunit 2	Protein Coding	Q9NQR9	46	GC02P168901	15.1346	https://www.genecards.org/cgi-bin/carddisp.pl?gene=G6PC2
MAPK8	Mitogen-Activated Protein Kinase 8	Protein Coding	P45983	58	GC10P048306	15.1336	https://www.genecards.org/cgi-bin/carddisp.pl?gene=MAPK8
PGF	Placental Growth Factor	Protein Coding	P49763	53	GC14M074941	15.1025	https://www.genecards.org/cgi-bin/carddisp.pl?gene=PGF
POLG2	DNA Polymerase Gamma 2, Accessory Subunit	Protein Coding	Q9UHN1	50	GC17M064477	15.0775	https://www.genecards.org/cgi-bin/carddisp.pl?gene=POLG2
TH	Tyrosine Hydroxylase	Protein Coding	P07101	59	GC11M002163	14.9939	https://www.genecards.org/cgi-bin/carddisp.pl?gene=TH
ICA1	Islet Cell Autoantigen 1	Protein Coding	Q05084	49	GC07M009372	14.9696	https://www.genecards.org/cgi-bin/carddisp.pl?gene=ICA1
MPO	Myeloperoxidase	Protein Coding	P05164	61	GC17M058269	14.9684	https://www.genecards.org/cgi-bin/carddisp.pl?gene=MPO
GGT1	Gamma-Glutamyltransferase 1	Protein Coding	P19440	58	GC22P024583	14.9253	https://www.genecards.org/cgi-bin/carddisp.pl?gene=GGT1
GSTM1	Glutathione S-Transferase Mu 1	Protein Coding	P09488	51	GC01P109687	14.9015	https://www.genecards.org/cgi-bin/carddisp.pl?gene=GSTM1
F5	Coagulation Factor V	Protein Coding	P12259	56	GC01M169511	14.8786	https://www.genecards.org/cgi-bin/carddisp.pl?gene=F5
HBA1	Hemoglobin Subunit Alpha 1	Protein Coding	P69905	51	GC16P080149	14.8727	https://www.genecards.org/cgi-bin/carddisp.pl?gene=HBA1
CCN2	Cellular Communication Network Factor 2	Protein Coding	P29279	54	GC06M131948	14.8363	https://www.genecards.org/cgi-bin/carddisp.pl?gene=CCN2
TFAM	Transcription Factor A, Mitochondrial	Protein Coding	Q00059	54	GC10P058385	14.825	https://www.genecards.org/cgi-bin/carddisp.pl?gene=TFAM
CTNNB1	Catenin Beta 1	Protein Coding	P35222	62	GC03P041194	14.7981	https://www.genecards.org/cgi-bin/carddisp.pl?gene=CTNNB1
TF	Transferrin	Protein Coding	P02787	59	GC03P139072	14.7882	https://www.genecards.org/cgi-bin/carddisp.pl?gene=TF
PLA2G6	Phospholipase A2 Group VI	Protein Coding	O60733	55	GC22M078732	14.782	https://www.genecards.org/cgi-bin/carddisp.pl?gene=PLA2G6
G6PC1	Glucose-6-Phosphatase Catalytic Subunit 1	Protein Coding	P35575	52	GC17P113706	14.7371	https://www.genecards.org/cgi-bin/carddisp.pl?gene=G6PC1
SOD3	Superoxide Dismutase 3	Protein Coding	P08294	52	GC04P025034	14.6863	https://www.genecards.org/cgi-bin/carddisp.pl?gene=SOD3
ADRB2	Adrenoceptor Beta 2	Protein Coding	P07550	57	GC05P152320	14.6693	https://www.genecards.org/cgi-bin/carddisp.pl?gene=ADRB2
FBN1	Fibrillin 1	Protein Coding	P35555	56	GC15M048408	14.6157	https://www.genecards.org/cgi-bin/carddisp.pl?gene=FBN1
BBS1	Bardet-Biedl Syndrome 1	Protein Coding	Q8NFJ9	48	GC11P089185	14.6088	https://www.genecards.org/cgi-bin/carddisp.pl?gene=BBS1
ATXN2	Ataxin 2	Protein Coding	Q99700	53	GC12M111443	14.6076	https://www.genecards.org/cgi-bin/carddisp.pl?gene=ATXN2
CERNA3	Competing Endogenous LncRNA 3 For MiR-645	RNA Gene		19	GC08P056323	14.6056	https://www.genecards.org/cgi-bin/carddisp.pl?gene=CERNA3
MIR122	MicroRNA 122	RNA Gene		29	GC18P058451	14.6012	https://www.genecards.org/cgi-bin/carddisp.pl?gene=MIR122
NOTCH2	Notch Receptor 2	Protein Coding	Q04721	59	GC01M119911	14.5956	https://www.genecards.org/cgi-bin/carddisp.pl?gene=NOTCH2
CYP3A4	Cytochrome P450 Family 3 Subfamily A Member 4	Protein Coding	P08684	56	GC07M100029	14.5932	https://www.genecards.org/cgi-bin/carddisp.pl?gene=CYP3A4
PON2	Paraoxonase 2	Protein Coding	Q15165	52	GC07M095404	14.5065	https://www.genecards.org/cgi-bin/carddisp.pl?gene=PON2
HLA-DPB1	Major Histocompatibility Complex, Class II, DP Beta 1	Protein Coding	P04440	53	GC06P134859	14.5057	https://www.genecards.org/cgi-bin/carddisp.pl?gene=HLA-DPB1
IL1A	Interleukin 1 Alpha	Protein Coding	P01583	54	GC02M112773	14.4997	https://www.genecards.org/cgi-bin/carddisp.pl?gene=IL1A
AR	Androgen Receptor	Protein Coding	P10275	60	GC0XP067544	14.4413	https://www.genecards.org/cgi-bin/carddisp.pl?gene=AR
NFKB1	Nuclear Factor Kappa B Subunit 1	Protein Coding	P19838	61	GC04P102501	14.4294	https://www.genecards.org/cgi-bin/carddisp.pl?gene=NFKB1
ALDH2	Aldehyde Dehydrogenase 2 Family Member	Protein Coding	P05091	59	GC12P111766	14.4042	https://www.genecards.org/cgi-bin/carddisp.pl?gene=ALDH2
PCSK9	Proprotein Convertase Subtilisin/Kexin Type 9	Protein Coding	Q8NBP7	59	GC01P055039	14.3682	https://www.genecards.org/cgi-bin/carddisp.pl?gene=PCSK9
MT-TF	Mitochondrially Encoded TRNA-Phe (UUU/C)	RNA Gene		19	GCMTP000580	14.3638	https://www.genecards.org/cgi-bin/carddisp.pl?gene=MT-TF
BMP2	Bone Morphogenetic Protein 2	Protein Coding	P12643	55	GC20P006767	14.3199	https://www.genecards.org/cgi-bin/carddisp.pl?gene=BMP2
NDUFS1	NADH:Ubiquinone Oxidoreductase Core Subunit S1	Protein Coding	P28331	52	GC02M206114	14.3082	https://www.genecards.org/cgi-bin/carddisp.pl?gene=NDUFS1
SERPINC1	Serpin Family C Member 1	Protein Coding	P01008	59	GC01M174949	14.286	https://www.genecards.org/cgi-bin/carddisp.pl?gene=SERPINC1
ACO2	Aconitase 2	Protein Coding	Q99798	55	GC22P070710	14.2731	https://www.genecards.org/cgi-bin/carddisp.pl?gene=ACO2
DGUOK	Deoxyguanosine Kinase	Protein Coding	Q16854	52	GC02P073926	14.2281	https://www.genecards.org/cgi-bin/carddisp.pl?gene=DGUOK
SERPINF1	Serpin Family F Member 1	Protein Coding	P36955	54	GC17P110885	14.2122	https://www.genecards.org/cgi-bin/carddisp.pl?gene=SERPINF1
INF2	Inverted Formin 2	Protein Coding	Q27J81	50	GC14P115824	14.1306	https://www.genecards.org/cgi-bin/carddisp.pl?gene=INF2
PDXK	Pyridoxal Kinase	Protein Coding	O00764	55	GC21P043719	14.1056	https://www.genecards.org/cgi-bin/carddisp.pl?gene=PDXK
STAT1	Signal Transducer And Activator Of Transcription 1	Protein Coding	P42224	61	GC02M190908	14.0572	https://www.genecards.org/cgi-bin/carddisp.pl?gene=STAT1
MMP2	Matrix Metallopeptidase 2	Protein Coding	P08253	61	GC16P082389	14.0317	https://www.genecards.org/cgi-bin/carddisp.pl?gene=MMP2
MIR223	MicroRNA 223	RNA Gene		29	GC0XP066018	14.0255	https://www.genecards.org/cgi-bin/carddisp.pl?gene=MIR223
SLC25A19	Solute Carrier Family 25 Member 19	Protein Coding	Q9HC21	52	GC17M082016	14.0249	https://www.genecards.org/cgi-bin/carddisp.pl?gene=SLC25A19
ADIPOR1	Adiponectin Receptor 1	Protein Coding	Q96A54	52	GC01M202940	13.9775	https://www.genecards.org/cgi-bin/carddisp.pl?gene=ADIPOR1
CPE	Carboxypeptidase E	Protein Coding	P16870	56	GC04P165361	13.9572	https://www.genecards.org/cgi-bin/carddisp.pl?gene=CPE
FOS	Fos Proto-Oncogene, AP-1 Transcription Factor Subunit	Protein Coding	P01100	59	GC14P075278	13.9323	https://www.genecards.org/cgi-bin/carddisp.pl?gene=FOS
MIF	Macrophage Migration Inhibitory Factor	Protein Coding	P14174	56	GC22P023894	13.9129	https://www.genecards.org/cgi-bin/carddisp.pl?gene=MIF
HAMP	Hepcidin Antimicrobial Peptide	Protein Coding	P81172	52	GC19P112928	13.9064	https://www.genecards.org/cgi-bin/carddisp.pl?gene=HAMP
LAMA2	Laminin Subunit Alpha 2	Protein Coding	P24043	53	GC06P136404	13.8995	https://www.genecards.org/cgi-bin/carddisp.pl?gene=LAMA2
UCHL1	Ubiquitin C-Terminal Hydrolase L1	Protein Coding	P09936	61	GC04P041256	13.8923	https://www.genecards.org/cgi-bin/carddisp.pl?gene=UCHL1
PTPRN2	Protein Tyrosine Phosphatase Receptor Type N2	Protein Coding	Q92932	53	GC07M157539	13.8859	https://www.genecards.org/cgi-bin/carddisp.pl?gene=PTPRN2
PTGS2	Prostaglandin-Endoperoxide Synthase 2	Protein Coding	P35354	58	GC01M186671	13.8814	https://www.genecards.org/cgi-bin/carddisp.pl?gene=PTGS2
THBD	Thrombomodulin	Protein Coding	P07204	55	GC20M023026	13.8664	https://www.genecards.org/cgi-bin/carddisp.pl?gene=THBD
AP1S1	Adaptor Related Protein Complex 1 Subunit Sigma 1	Protein Coding	P61966	48	GC07P101154	13.8644	https://www.genecards.org/cgi-bin/carddisp.pl?gene=AP1S1
FGF21	Fibroblast Growth Factor 21	Protein Coding	Q9NSA1	48	GC19P113390	13.8626	https://www.genecards.org/cgi-bin/carddisp.pl?gene=FGF21
PCBD1	Pterin-4 Alpha-Carbinolamine Dehydratase 1	Protein Coding	P61457	53	GC10M070882	13.8497	https://www.genecards.org/cgi-bin/carddisp.pl?gene=PCBD1
LCN2	Lipocalin 2	Protein Coding	P80188	54	GC09P128149	13.8249	https://www.genecards.org/cgi-bin/carddisp.pl?gene=LCN2
NFE2L2	NFE2 Like BZIP Transcription Factor 2	Protein Coding	Q16236	60	GC02M177227	13.8108	https://www.genecards.org/cgi-bin/carddisp.pl?gene=NFE2L2
HSPA4	Heat Shock Protein Family A (Hsp70) Member 4	Protein Coding	P34932	52	GC05P133062	13.7531	https://www.genecards.org/cgi-bin/carddisp.pl?gene=HSPA4
PGR-AS1	PGR Antisense RNA 1	RNA Gene		18	GC11P101131	13.7478	https://www.genecards.org/cgi-bin/carddisp.pl?gene=PGR-AS1
OPTN	Optineurin	Protein Coding	Q96CV9	53	GC10P013099	13.7419	https://www.genecards.org/cgi-bin/carddisp.pl?gene=OPTN
SLC5A6	Solute Carrier Family 5 Member 6	Protein Coding	Q9Y289	51	GC02M027201	13.7404	https://www.genecards.org/cgi-bin/carddisp.pl?gene=SLC5A6
ACP1	Acid Phosphatase 1	Protein Coding	P24666	52	GC02P000841	13.6903	https://www.genecards.org/cgi-bin/carddisp.pl?gene=ACP1
ACTG2	Actin Gamma 2, Smooth Muscle	Protein Coding	P63267	51	GC02P073892	13.673	https://www.genecards.org/cgi-bin/carddisp.pl?gene=ACTG2
ATP1A1	ATPase Na+/K+ Transporting Subunit Alpha 1	Protein Coding	P05023	58	GC01P116372	13.6294	https://www.genecards.org/cgi-bin/carddisp.pl?gene=ATP1A1
TRPV1	Transient Receptor Potential Cation Channel Subfamily V Member 1	Protein Coding	Q8NER1	56	GC17M003565	13.627	https://www.genecards.org/cgi-bin/carddisp.pl?gene=TRPV1
PRL	Prolactin	Protein Coding	P01236	53	GC06M022287	13.6255	https://www.genecards.org/cgi-bin/carddisp.pl?gene=PRL
MIR20A	MicroRNA 20a	RNA Gene		27	GC13P091681	13.5604	https://www.genecards.org/cgi-bin/carddisp.pl?gene=MIR20A
HSPA5	Heat Shock Protein Family A (Hsp70) Member 5	Protein Coding	P11021	58	GC09M125234	13.5585	https://www.genecards.org/cgi-bin/carddisp.pl?gene=HSPA5
GSK3B	Glycogen Synthase Kinase 3 Beta	Protein Coding	P49841	59	GC03M119821	13.5311	https://www.genecards.org/cgi-bin/carddisp.pl?gene=GSK3B
SNHG6	Small Nucleolar RNA Host Gene 6	RNA Gene		26	GC08M066921	13.4804	https://www.genecards.org/cgi-bin/carddisp.pl?gene=SNHG6
SCYL1	SCY1 Like Pseudokinase 1	Protein Coding	Q96KG9	47	GC11P065525	13.4761	https://www.genecards.org/cgi-bin/carddisp.pl?gene=SCYL1
YIPF5	Yip1 Domain Family Member 5	Protein Coding	Q969M3	46	GC05M144158	13.4624	https://www.genecards.org/cgi-bin/carddisp.pl?gene=YIPF5
CAMK1D	Calcium/Calmodulin Dependent Protein Kinase ID	Protein Coding	Q8IU85	51	GC10P012349	13.4272	https://www.genecards.org/cgi-bin/carddisp.pl?gene=CAMK1D
VWA1	Von Willebrand Factor A Domain Containing 1	Protein Coding	Q6PCB0	46	GC01P001434	13.427	https://www.genecards.org/cgi-bin/carddisp.pl?gene=VWA1
CDC123	Cell Division Cycle 123	Protein Coding	O75794	45	GC10P012195	13.4105	https://www.genecards.org/cgi-bin/carddisp.pl?gene=CDC123
ACHE	Acetylcholinesterase (Yt Blood Group)	Protein Coding	P22303	56	GC07M100889	13.399	https://www.genecards.org/cgi-bin/carddisp.pl?gene=ACHE
CXCL12	C-X-C Motif Chemokine Ligand 12	Protein Coding	P48061	54	GC10M044370	13.3475	https://www.genecards.org/cgi-bin/carddisp.pl?gene=CXCL12
ESR1	Estrogen Receptor 1	Protein Coding	P03372	62	GC06P151656	13.3371	https://www.genecards.org/cgi-bin/carddisp.pl?gene=ESR1
DHTKD1	Dehydrogenase E1 And Transketolase Domain Containing 1	Protein Coding	Q96HY7	48	GC10P012068	13.3366	https://www.genecards.org/cgi-bin/carddisp.pl?gene=DHTKD1
CASP3	Caspase 3	Protein Coding	P42574	58	GC04M184627	13.3145	https://www.genecards.org/cgi-bin/carddisp.pl?gene=CASP3
CCK	Cholecystokinin	Protein Coding	P06307	51	GC03M042274	13.307	https://www.genecards.org/cgi-bin/carddisp.pl?gene=CCK
MVCD7	Microvascular Complications Of Diabetes, Susceptibility To, 7	Genetic Locus		2	GC06U910636	13.3022	https://www.genecards.org/cgi-bin/carddisp.pl?gene=MVCD7
MIR377	MicroRNA 377	RNA Gene		26	GC14P116756	13.3008	https://www.genecards.org/cgi-bin/carddisp.pl?gene=MIR377
GJB2	Gap Junction Protein Beta 2	Protein Coding	P29033	54	GC13M020187	13.2906	https://www.genecards.org/cgi-bin/carddisp.pl?gene=GJB2
MIR483	MicroRNA 483	RNA Gene		27	GC11M011909	13.2757	https://www.genecards.org/cgi-bin/carddisp.pl?gene=MIR483
TPO	Thyroid Peroxidase	Protein Coding	P07202	56	GC02P001374	13.2481	https://www.genecards.org/cgi-bin/carddisp.pl?gene=TPO
MT-TV	Mitochondrially Encoded TRNA-Val (GUN)	RNA Gene		20	GCMTP001605	13.2373	https://www.genecards.org/cgi-bin/carddisp.pl?gene=MT-TV
TAC1	Tachykinin Precursor 1	Protein Coding	P20366	50	GC07P097734	13.2329	https://www.genecards.org/cgi-bin/carddisp.pl?gene=TAC1
GIP	Gastric Inhibitory Polypeptide	Protein Coding	P09681	46	GC17M048958	13.1951	https://www.genecards.org/cgi-bin/carddisp.pl?gene=GIP
IL6R	Interleukin 6 Receptor	Protein Coding	P08887	59	GC01P154405	13.167	https://www.genecards.org/cgi-bin/carddisp.pl?gene=IL6R
JUN	Jun Proto-Oncogene, AP-1 Transcription Factor Subunit	Protein Coding	P05412	58	GC01M058780	13.1463	https://www.genecards.org/cgi-bin/carddisp.pl?gene=JUN
GLA	Galactosidase Alpha	Protein Coding	P06280	58	GC0XM101393	13.1286	https://www.genecards.org/cgi-bin/carddisp.pl?gene=GLA
PNPLA2	Patatin Like Phospholipase Domain Containing 2	Protein Coding	Q96AD5	53	GC11P010627	13.0637	https://www.genecards.org/cgi-bin/carddisp.pl?gene=PNPLA2
TMX2-CTNND1	TMX2-CTNND1 Readthrough (NMD Candidate)	RNA Gene		23	GC11P057712	13.0614	https://www.genecards.org/cgi-bin/carddisp.pl?gene=TMX2-CTNND1
FOXO1	Forkhead Box O1	Protein Coding	Q12778	60	GC13M040555	13.0585	https://www.genecards.org/cgi-bin/carddisp.pl?gene=FOXO1
UCN	Urocortin	Protein Coding	P55089	46	GC02M027308	13.0584	https://www.genecards.org/cgi-bin/carddisp.pl?gene=UCN
MIR197	MicroRNA 197	RNA Gene		26	GC01P109598	13.0452	https://www.genecards.org/cgi-bin/carddisp.pl?gene=MIR197
NR3C1	Nuclear Receptor Subfamily 3 Group C Member 1	Protein Coding	P04150	58	GC05M143277	13.0013	https://www.genecards.org/cgi-bin/carddisp.pl?gene=NR3C1
SREBF1	Sterol Regulatory Element Binding Transcription Factor 1	Protein Coding	P36956	58	GC17M017810	12.9984	https://www.genecards.org/cgi-bin/carddisp.pl?gene=SREBF1
MIR148A	MicroRNA 148a	RNA Gene		27	GC07M025950	12.9838	https://www.genecards.org/cgi-bin/carddisp.pl?gene=MIR148A
MAPK14	Mitogen-Activated Protein Kinase 14	Protein Coding	Q16539	60	GC06P134977	12.9764	https://www.genecards.org/cgi-bin/carddisp.pl?gene=MAPK14
IGFBP2	Insulin Like Growth Factor Binding Protein 2	Protein Coding	P18065	53	GC02P216632	12.9649	https://www.genecards.org/cgi-bin/carddisp.pl?gene=IGFBP2
MFF	Mitochondrial Fission Factor	Protein Coding	Q9GZY8	47	GC02P227325	12.9464	https://www.genecards.org/cgi-bin/carddisp.pl?gene=MFF
CYBA	Cytochrome B-245 Alpha Chain	Protein Coding	P13498	55	GC16M088643	12.9433	https://www.genecards.org/cgi-bin/carddisp.pl?gene=CYBA
TTPA	Alpha Tocopherol Transfer Protein	Protein Coding	P49638	50	GC08M063048	12.9374	https://www.genecards.org/cgi-bin/carddisp.pl?gene=TTPA
MT-RNR1	Mitochondrially Encoded 12S RRNA	RNA Gene	A0A0C5B5G6	21	GCMTP000642	12.9308	https://www.genecards.org/cgi-bin/carddisp.pl?gene=MT-RNR1
MIR23A	MicroRNA 23a	RNA Gene		28	GC19M092210	12.9251	https://www.genecards.org/cgi-bin/carddisp.pl?gene=MIR23A
NGFR	Nerve Growth Factor Receptor	Protein Coding	P08138	56	GC17P049495	12.9114	https://www.genecards.org/cgi-bin/carddisp.pl?gene=NGFR
TKT	Transketolase	Protein Coding	P29401	55	GC03M053224	12.9035	https://www.genecards.org/cgi-bin/carddisp.pl?gene=TKT
FABP2	Fatty Acid Binding Protein 2	Protein Coding	P12104	50	GC04M119317	12.9006	https://www.genecards.org/cgi-bin/carddisp.pl?gene=FABP2
RPE65	Retinoid Isomerohydrolase RPE65	Protein Coding	Q16518	53	GC01M068428	12.9004	https://www.genecards.org/cgi-bin/carddisp.pl?gene=RPE65
MIR217	MicroRNA 217	RNA Gene		24	GC02M055982	12.895	https://www.genecards.org/cgi-bin/carddisp.pl?gene=MIR217
GPX1	Glutathione Peroxidase 1	Protein Coding	P07203	51	GC03M053731	12.8877	https://www.genecards.org/cgi-bin/carddisp.pl?gene=GPX1
CEP290	Centrosomal Protein 290	Protein Coding	O15078	50	GC12M088049	12.8824	https://www.genecards.org/cgi-bin/carddisp.pl?gene=CEP290
HSPD1	Heat Shock Protein Family D (Hsp60) Member 1	Protein Coding	P10809	58	GC02M197486	12.8673	https://www.genecards.org/cgi-bin/carddisp.pl?gene=HSPD1
APOA2	Apolipoprotein A2	Protein Coding	P02652	53	GC01M161222	12.8368	https://www.genecards.org/cgi-bin/carddisp.pl?gene=APOA2
CS	Citrate Synthase	Protein Coding	O75390	54	GC12M056271	12.828	https://www.genecards.org/cgi-bin/carddisp.pl?gene=CS
CYCS	Cytochrome C, Somatic	Protein Coding	P99999	57	GC07M025118	12.7862	https://www.genecards.org/cgi-bin/carddisp.pl?gene=CYCS
FABP4	Fatty Acid Binding Protein 4	Protein Coding	P15090	51	GC08M081478	12.7822	https://www.genecards.org/cgi-bin/carddisp.pl?gene=FABP4
SMAD5-AS1	SMAD5 Antisense RNA 1	RNA Gene	Q9Y6J3	29	GC05M136129	12.7775	https://www.genecards.org/cgi-bin/carddisp.pl?gene=SMAD5-AS1
RNMT	RNA Guanine-7 Methyltransferase	Protein Coding	O43148	51	GC18P021628	12.7756	https://www.genecards.org/cgi-bin/carddisp.pl?gene=RNMT
NEAT1	Nuclear Paraspeckle Assembly Transcript 1	RNA Gene		32	GC11P089078	12.7755	https://www.genecards.org/cgi-bin/carddisp.pl?gene=NEAT1
LOC126806913	BRD4-Independent Group 4 Enhancer GRCh37_chr3:193364377-193365576	Functional Element		8	GC03P193646	12.7672	https://www.genecards.org/cgi-bin/carddisp.pl?gene=LOC126806913
CD40LG	CD40 Ligand	Protein Coding	P29965	59	GC0XP136649	12.7654	https://www.genecards.org/cgi-bin/carddisp.pl?gene=CD40LG
DST-AS1	DST Antisense RNA 1	RNA Gene		17	GC06P135227	12.7536	https://www.genecards.org/cgi-bin/carddisp.pl?gene=DST-AS1
TLR2	Toll Like Receptor 2	Protein Coding	O60603	61	GC04P153684	12.7483	https://www.genecards.org/cgi-bin/carddisp.pl?gene=TLR2
KNG1	Kininogen 1	Protein Coding	P01042	56	GC03P186717	12.74	https://www.genecards.org/cgi-bin/carddisp.pl?gene=KNG1
G6PD	Glucose-6-Phosphate Dehydrogenase	Protein Coding	P11413	59	GC0XM154598	12.7289	https://www.genecards.org/cgi-bin/carddisp.pl?gene=G6PD
FOXA2	Forkhead Box A2	Protein Coding	Q9Y261	55	GC20M022581	12.7254	https://www.genecards.org/cgi-bin/carddisp.pl?gene=FOXA2
TRMT10A	TRNA Methyltransferase 10A	Protein Coding	Q8TBZ6	44	GC04M099546	12.6996	https://www.genecards.org/cgi-bin/carddisp.pl?gene=TRMT10A
HGF	Hepatocyte Growth Factor	Protein Coding	P14210	60	GC07M081699	12.6729	https://www.genecards.org/cgi-bin/carddisp.pl?gene=HGF
SCARB2	Scavenger Receptor Class B Member 2	Protein Coding	Q14108	54	GC04M076158	12.6652	https://www.genecards.org/cgi-bin/carddisp.pl?gene=SCARB2
STK11	Serine/Threonine Kinase 11	Protein Coding	Q15831	59	GC19P001177	12.5886	https://www.genecards.org/cgi-bin/carddisp.pl?gene=STK11
PLTP	Phospholipid Transfer Protein	Protein Coding	P55058	53	GC20M045898	12.5699	https://www.genecards.org/cgi-bin/carddisp.pl?gene=PLTP
MIR33A	MicroRNA 33a	RNA Gene		26	GC22P041900	12.5633	https://www.genecards.org/cgi-bin/carddisp.pl?gene=MIR33A
COG2	Component Of Oligomeric Golgi Complex 2	Protein Coding	Q14746	48	GC01P230642	12.563	https://www.genecards.org/cgi-bin/carddisp.pl?gene=COG2
USH2A	Usherin	Protein Coding	O75445	47	GC01M215622	12.5595	https://www.genecards.org/cgi-bin/carddisp.pl?gene=USH2A
PDE5A	Phosphodiesterase 5A	Protein Coding	O76074	54	GC04M119494	12.5575	https://www.genecards.org/cgi-bin/carddisp.pl?gene=PDE5A
PTEN	Phosphatase And Tensin Homolog	Protein Coding	P60484	61	GC10P109367	12.5443	https://www.genecards.org/cgi-bin/carddisp.pl?gene=PTEN
APOA4	Apolipoprotein A4	Protein Coding	P06727	50	GC11M116820	12.5305	https://www.genecards.org/cgi-bin/carddisp.pl?gene=APOA4
HJV	Hemojuvelin BMP Co-Receptor	Protein Coding	Q6ZVN8	52	GC01M160501	12.4858	https://www.genecards.org/cgi-bin/carddisp.pl?gene=HJV
TNFSF11	TNF Superfamily Member 11	Protein Coding	O14788	58	GC13P042562	12.4834	https://www.genecards.org/cgi-bin/carddisp.pl?gene=TNFSF11
GAPDH	Glyceraldehyde-3-Phosphate Dehydrogenase	Protein Coding	P04406	59	GC12P038965	12.4797	https://www.genecards.org/cgi-bin/carddisp.pl?gene=GAPDH
APOA5	Apolipoprotein A5	Protein Coding	Q6Q788	52	GC11M116789	12.4709	https://www.genecards.org/cgi-bin/carddisp.pl?gene=APOA5
DARS2	Aspartyl-TRNA Synthetase 2, Mitochondrial	Protein Coding	Q6PI48	52	GC01P173824	12.4673	https://www.genecards.org/cgi-bin/carddisp.pl?gene=DARS2
MGAM	Maltase-Glucoamylase	Protein Coding	O43451	52	GC07P159421	12.4569	https://www.genecards.org/cgi-bin/carddisp.pl?gene=MGAM
FAS	Fas Cell Surface Death Receptor	Protein Coding	P25445	59	GC10P109381	12.4555	https://www.genecards.org/cgi-bin/carddisp.pl?gene=FAS
LRP5	LDL Receptor Related Protein 5	Protein Coding	O75197	58	GC11P068298	12.4497	https://www.genecards.org/cgi-bin/carddisp.pl?gene=LRP5
HMSNO	Neuropathy, Hereditary Motor And Sensory, Okinawa Type	Genetic Locus		2	GC00U934097	12.3961	https://www.genecards.org/cgi-bin/carddisp.pl?gene=HMSNO
TERT	Telomerase Reverse Transcriptase	Protein Coding	O14746	60	GC05M001253	12.3929	https://www.genecards.org/cgi-bin/carddisp.pl?gene=TERT
MIR144	MicroRNA 144	RNA Gene		25	GC17M076393	12.3847	https://www.genecards.org/cgi-bin/carddisp.pl?gene=MIR144
MIR143	MicroRNA 143	RNA Gene		31	GC05P152355	12.3824	https://www.genecards.org/cgi-bin/carddisp.pl?gene=MIR143
NDUFV1	NADH:Ubiquinone Oxidoreductase Core Subunit V1	Protein Coding	P49821	53	GC11P089259	12.3778	https://www.genecards.org/cgi-bin/carddisp.pl?gene=NDUFV1
XRCC4	X-Ray Repair Cross Complementing 4	Protein Coding	Q13426	51	GC05P083077	12.3725	https://www.genecards.org/cgi-bin/carddisp.pl?gene=XRCC4
PEA15	Proliferation And Apoptosis Adaptor Protein 15	Protein Coding	Q15121	50	GC01P160205	12.3688	https://www.genecards.org/cgi-bin/carddisp.pl?gene=PEA15
RARRES2	Retinoic Acid Receptor Responder 2	Protein Coding	Q99969	48	GC07M150333	12.3657	https://www.genecards.org/cgi-bin/carddisp.pl?gene=RARRES2
ITLN1	Intelectin 1	Protein Coding	Q8WWA0	47	GC01M160876	12.3588	https://www.genecards.org/cgi-bin/carddisp.pl?gene=ITLN1
AHSG	Alpha 2-HS Glycoprotein	Protein Coding	P02765	53	GC03P186658	12.3531	https://www.genecards.org/cgi-bin/carddisp.pl?gene=AHSG
AP1B1	Adaptor Related Protein Complex 1 Subunit Beta 1	Protein Coding	Q10567	51	GC22M029327	12.3513	https://www.genecards.org/cgi-bin/carddisp.pl?gene=AP1B1
MIR200B	MicroRNA 200b	RNA Gene		28	GC01P001167	12.3286	https://www.genecards.org/cgi-bin/carddisp.pl?gene=MIR200B
MLN	Motilin	Protein Coding	P12872	43	GC06M033794	12.328	https://www.genecards.org/cgi-bin/carddisp.pl?gene=MLN
ADIPOR2	Adiponectin Receptor 2	Protein Coding	Q86V24	50	GC12P001670	12.3223	https://www.genecards.org/cgi-bin/carddisp.pl?gene=ADIPOR2
CNR1	Cannabinoid Receptor 1	Protein Coding	P21554	55	GC06M088139	12.3214	https://www.genecards.org/cgi-bin/carddisp.pl?gene=CNR1
NOTCH3	Notch Receptor 3	Protein Coding	Q9UM47	60	GC19M015159	12.315	https://www.genecards.org/cgi-bin/carddisp.pl?gene=NOTCH3
PRKAA2	Protein Kinase AMP-Activated Catalytic Subunit Alpha 2	Protein Coding	P54646	58	GC01P056645	12.3074	https://www.genecards.org/cgi-bin/carddisp.pl?gene=PRKAA2
PCK2	Phosphoenolpyruvate Carboxykinase 2, Mitochondrial	Protein Coding	Q16822	54	GC14P024094	12.306	https://www.genecards.org/cgi-bin/carddisp.pl?gene=PCK2
PLP1	Proteolipid Protein 1	Protein Coding	P60201	52	GC0XP103773	12.2956	https://www.genecards.org/cgi-bin/carddisp.pl?gene=PLP1
CIDEC	Cell Death Inducing DFFA Like Effector C	Protein Coding	Q96AQ7	47	GC03M009866	12.2949	https://www.genecards.org/cgi-bin/carddisp.pl?gene=CIDEC
NLRP3	NLR Family Pyrin Domain Containing 3	Protein Coding	Q96P20	57	GC01P247416	12.2744	https://www.genecards.org/cgi-bin/carddisp.pl?gene=NLRP3
ADM	Adrenomedullin	Protein Coding	P35318	54	GC11P011175	12.2742	https://www.genecards.org/cgi-bin/carddisp.pl?gene=ADM
MAPK1	Mitogen-Activated Protein Kinase 1	Protein Coding	P28482	61	GC22M021759	12.2669	https://www.genecards.org/cgi-bin/carddisp.pl?gene=MAPK1
MLXIPL	MLX Interacting Protein Like	Protein Coding	Q9NP71	52	GC07M073593	12.2631	https://www.genecards.org/cgi-bin/carddisp.pl?gene=MLXIPL
NDUFV2	NADH:Ubiquinone Oxidoreductase Core Subunit V2	Protein Coding	P19404	52	GC18P009106	12.2353	https://www.genecards.org/cgi-bin/carddisp.pl?gene=NDUFV2
BBS2	Bardet-Biedl Syndrome 2	Protein Coding	Q9BXC9	50	GC16M056467	12.2316	https://www.genecards.org/cgi-bin/carddisp.pl?gene=BBS2
APP	Amyloid Beta Precursor Protein	Protein Coding	P05067	59	GC21M025880	12.227	https://www.genecards.org/cgi-bin/carddisp.pl?gene=APP
JAG1	Jagged Canonical Notch Ligand 1	Protein Coding	P78504	59	GC20M010637	12.1311	https://www.genecards.org/cgi-bin/carddisp.pl?gene=JAG1
NDUFAF5	NADH:Ubiquinone Oxidoreductase Complex Assembly Factor 5	Protein Coding	Q5TEU4	45	GC20P014005	12.1262	https://www.genecards.org/cgi-bin/carddisp.pl?gene=NDUFAF5
CD4	CD4 Molecule	Protein Coding	P01730	59	GC12P006786	12.1032	https://www.genecards.org/cgi-bin/carddisp.pl?gene=CD4
GNAS-AS1	GNAS Antisense RNA 1	RNA Gene		29	GC20M058811	12.0825	https://www.genecards.org/cgi-bin/carddisp.pl?gene=GNAS-AS1
F3	Coagulation Factor III, Tissue Factor	Protein Coding	P13726	54	GC01M094873	12.0754	https://www.genecards.org/cgi-bin/carddisp.pl?gene=F3
MACROD1	Mono-ADP Ribosylhydrolase 1	Protein Coding	Q9BQ69	40	GC11M063998	12.0749	https://www.genecards.org/cgi-bin/carddisp.pl?gene=MACROD1
GSR	Glutathione-Disulfide Reductase	Protein Coding	P00390	59	GC08M030678	12.0683	https://www.genecards.org/cgi-bin/carddisp.pl?gene=GSR
FOXRED1	FAD Dependent Oxidoreductase Domain Containing 1	Protein Coding	Q96CU9	48	GC11P126269	12.0578	https://www.genecards.org/cgi-bin/carddisp.pl?gene=FOXRED1
LCAT	Lecithin-Cholesterol Acyltransferase	Protein Coding	P04180	56	GC16M067939	12.0522	https://www.genecards.org/cgi-bin/carddisp.pl?gene=LCAT
GAL	Galanin And GMAP Prepropeptide	Protein Coding	P22466	54	GC11P089308	12.0516	https://www.genecards.org/cgi-bin/carddisp.pl?gene=GAL
MCM3AP-AS1	MCM3AP Antisense RNA 1	RNA Gene		24	GC21P048309	12.0347	https://www.genecards.org/cgi-bin/carddisp.pl?gene=MCM3AP-AS1
GNB3	G Protein Subunit Beta 3	Protein Coding	P16520	55	GC12P006839	12.0234	https://www.genecards.org/cgi-bin/carddisp.pl?gene=GNB3
MLKL	Mixed Lineage Kinase Domain Like Pseudokinase	Protein Coding	Q8NB16	51	GC16M074829	11.9985	https://www.genecards.org/cgi-bin/carddisp.pl?gene=MLKL
GFPT1	Glutamine--Fructose-6-Phosphate Transaminase 1	Protein Coding	Q06210	55	GC02M069319	11.9705	https://www.genecards.org/cgi-bin/carddisp.pl?gene=GFPT1
BCL2	BCL2 Apoptosis Regulator	Protein Coding	P10415	59	GC18M063123	11.9483	https://www.genecards.org/cgi-bin/carddisp.pl?gene=BCL2
COX20	Cytochrome C Oxidase Assembly Factor COX20	Protein Coding	Q5RI15	50	GC01P244848	11.9196	https://www.genecards.org/cgi-bin/carddisp.pl?gene=COX20
CKB	Creatine Kinase B	Protein Coding	P12277	54	GC14M103519	11.8996	https://www.genecards.org/cgi-bin/carddisp.pl?gene=CKB
KCNQ1OT1	KCNQ1 Opposite Strand/Antisense Transcript 1	RNA Gene		34	GC11M011926	11.8965	https://www.genecards.org/cgi-bin/carddisp.pl?gene=KCNQ1OT1
SIGMAR1	Sigma Non-Opioid Intracellular Receptor 1	Protein Coding	Q99720	55	GC09M034634	11.896	https://www.genecards.org/cgi-bin/carddisp.pl?gene=SIGMAR1
GIPR	Gastric Inhibitory Polypeptide Receptor	Protein Coding	P48546	52	GC19P045668	11.8686	https://www.genecards.org/cgi-bin/carddisp.pl?gene=GIPR
GSTP1	Glutathione S-Transferase Pi 1	Protein Coding	P09211	59	GC11P067583	11.854	https://www.genecards.org/cgi-bin/carddisp.pl?gene=GSTP1
MIR30A	MicroRNA 30a	RNA Gene		26	GC06M071403	11.8446	https://www.genecards.org/cgi-bin/carddisp.pl?gene=MIR30A
SNHG18	Small Nucleolar RNA Host Gene 18	RNA Gene		20	GC05P009582	11.8333	https://www.genecards.org/cgi-bin/carddisp.pl?gene=SNHG18
KCNJ5	Potassium Inwardly Rectifying Channel Subfamily J Member 5	Protein Coding	P48544	56	GC11P128891	11.8211	https://www.genecards.org/cgi-bin/carddisp.pl?gene=KCNJ5
SSBP1	Single Stranded DNA Binding Protein 1	Protein Coding	Q04837	49	GC07P159543	11.8197	https://www.genecards.org/cgi-bin/carddisp.pl?gene=SSBP1
SPAST	Spastin	Protein Coding	Q9UBP0	51	GC02P032063	11.8105	https://www.genecards.org/cgi-bin/carddisp.pl?gene=SPAST
RAI1	Retinoic Acid Induced 1	Protein Coding	Q7Z5J4	48	GC17P111520	11.8072	https://www.genecards.org/cgi-bin/carddisp.pl?gene=RAI1
PIK3CB	Phosphatidylinositol-4,5-Bisphosphate 3-Kinase Catalytic Subunit Beta	Protein Coding	P42338	56	GC03M138652	11.8064	https://www.genecards.org/cgi-bin/carddisp.pl?gene=PIK3CB
NDUFS7	NADH:Ubiquinone Oxidoreductase Core Subunit S7	Protein Coding	O75251	54	GC19P111868	11.8063	https://www.genecards.org/cgi-bin/carddisp.pl?gene=NDUFS7
MIR142	MicroRNA 142	RNA Gene		29	GC17M058331	11.7812	https://www.genecards.org/cgi-bin/carddisp.pl?gene=MIR142
TK2	Thymidine Kinase 2	Protein Coding	O00142	51	GC16M066508	11.7628	https://www.genecards.org/cgi-bin/carddisp.pl?gene=TK2
PTH	Parathyroid Hormone	Protein Coding	P01270	54	GC11M013492	11.7323	https://www.genecards.org/cgi-bin/carddisp.pl?gene=PTH
MKS1	MKS Transition Zone Complex Subunit 1	Protein Coding	Q9NXB0	50	GC17M058205	11.7268	https://www.genecards.org/cgi-bin/carddisp.pl?gene=MKS1
C19orf12	Chromosome 19 Open Reading Frame 12	Protein Coding	Q9NSK7	43	GC19M092604	11.7174	https://www.genecards.org/cgi-bin/carddisp.pl?gene=C19orf12
PPY	Pancreatic Polypeptide	Protein Coding	P01298	48	GC17M043940	11.7135	https://www.genecards.org/cgi-bin/carddisp.pl?gene=PPY
NDUFAF2	NADH:Ubiquinone Oxidoreductase Complex Assembly Factor 2	Protein Coding	Q8N183	49	GC05P060945	11.6951	https://www.genecards.org/cgi-bin/carddisp.pl?gene=NDUFAF2
PRKACA	Protein Kinase CAMP-Activated Catalytic Subunit Alpha	Protein Coding	P17612	61	GC19M092217	11.692	https://www.genecards.org/cgi-bin/carddisp.pl?gene=PRKACA
GSTT1	Glutathione S-Transferase Theta 1	Protein Coding	P30711	41	GC22Mi00270	11.6803	https://www.genecards.org/cgi-bin/carddisp.pl?gene=GSTT1
CDKN1C	Cyclin Dependent Kinase Inhibitor 1C	Protein Coding	P49918	53	GC11M011929	11.6718	https://www.genecards.org/cgi-bin/carddisp.pl?gene=CDKN1C
MYO7A	Myosin VIIA	Protein Coding	Q13402	51	GC11P077128	11.6696	https://www.genecards.org/cgi-bin/carddisp.pl?gene=MYO7A
KDR	Kinase Insert Domain Receptor	Protein Coding	P35968	62	GC04M055078	11.6555	https://www.genecards.org/cgi-bin/carddisp.pl?gene=KDR
UMOD	Uromodulin	Protein Coding	P07911	51	GC16M021309	11.6389	https://www.genecards.org/cgi-bin/carddisp.pl?gene=UMOD
DMXL2	Dmx Like 2	Protein Coding	Q8TDJ6	44	GC15M051447	11.6363	https://www.genecards.org/cgi-bin/carddisp.pl?gene=DMXL2
NRF1	Nuclear Respiratory Factor 1	Protein Coding	Q16656	53	GC07P129611	11.613	https://www.genecards.org/cgi-bin/carddisp.pl?gene=NRF1
HMBS	Hydroxymethylbilane Synthase	Protein Coding	P08397	53	GC11P119084	11.5983	https://www.genecards.org/cgi-bin/carddisp.pl?gene=HMBS
CCL5	C-C Motif Chemokine Ligand 5	Protein Coding	P13501	52	GC17M035871	11.5461	https://www.genecards.org/cgi-bin/carddisp.pl?gene=CCL5
CDH23	Cadherin Related 23	Protein Coding	Q9H251	54	GC10P071396	11.54	https://www.genecards.org/cgi-bin/carddisp.pl?gene=CDH23
TIMP1	TIMP Metallopeptidase Inhibitor 1	Protein Coding	P01033	54	GC0XP057483	11.5307	https://www.genecards.org/cgi-bin/carddisp.pl?gene=TIMP1
CALCA	Calcitonin Related Polypeptide Alpha	Protein Coding	P06881	52	GC11M014966	11.5258	https://www.genecards.org/cgi-bin/carddisp.pl?gene=CALCA
MIR22	MicroRNA 22	RNA Gene		29	GC17M001713	11.5246	https://www.genecards.org/cgi-bin/carddisp.pl?gene=MIR22
SLC12A1	Solute Carrier Family 12 Member 1	Protein Coding	Q13621	56	GC15P157296	11.5235	https://www.genecards.org/cgi-bin/carddisp.pl?gene=SLC12A1
MBL2	Mannose Binding Lectin 2	Protein Coding	P11226	55	GC10M052760	11.517	https://www.genecards.org/cgi-bin/carddisp.pl?gene=MBL2
NPHS1	NPHS1 Adhesion Molecule, Nephrin	Protein Coding	O60500	55	GC19M035825	11.5118	https://www.genecards.org/cgi-bin/carddisp.pl?gene=NPHS1
GAST	Gastrin	Protein Coding	P01350	48	GC17P041712	11.5052	https://www.genecards.org/cgi-bin/carddisp.pl?gene=GAST
MIR210	MicroRNA 210	RNA Gene		28	GC11M011821	11.4914	https://www.genecards.org/cgi-bin/carddisp.pl?gene=MIR210
SI	Sucrase-Isomaltase	Protein Coding	P14410	54	GC03M164978	11.4798	https://www.genecards.org/cgi-bin/carddisp.pl?gene=SI
CDKN3	Cyclin Dependent Kinase Inhibitor 3	Protein Coding	Q16667	51	GC14P054398	11.4583	https://www.genecards.org/cgi-bin/carddisp.pl?gene=CDKN3
NR1H2	Nuclear Receptor Subfamily 1 Group H Member 2	Protein Coding	P55055	54	GC19P050329	11.4514	https://www.genecards.org/cgi-bin/carddisp.pl?gene=NR1H2
CLEC16A	C-Type Lectin Domain Containing 16A	Protein Coding	Q2KHT3	46	GC16P010944	11.4492	https://www.genecards.org/cgi-bin/carddisp.pl?gene=CLEC16A
MIR200C	MicroRNA 200c	RNA Gene		29	GC12P038995	11.4402	https://www.genecards.org/cgi-bin/carddisp.pl?gene=MIR200C
IL12B	Interleukin 12B	Protein Coding	P29460	54	GC05M159314	11.4397	https://www.genecards.org/cgi-bin/carddisp.pl?gene=IL12B
NDUFAF1	NADH:Ubiquinone Oxidoreductase Complex Assembly Factor 1	Protein Coding	Q9Y375	50	GC15M041387	11.4343	https://www.genecards.org/cgi-bin/carddisp.pl?gene=NDUFAF1
GFAP	Glial Fibrillary Acidic Protein	Protein Coding	P14136	57	GC17M077883	11.4292	https://www.genecards.org/cgi-bin/carddisp.pl?gene=GFAP
PNPLA3	Patatin Like Phospholipase Domain Containing 3	Protein Coding	Q9NST1	51	GC22P043923	11.4287	https://www.genecards.org/cgi-bin/carddisp.pl?gene=PNPLA3
MIR221	MicroRNA 221	RNA Gene		27	GC0XM045746	11.3972	https://www.genecards.org/cgi-bin/carddisp.pl?gene=MIR221
L1CAM	L1 Cell Adhesion Molecule	Protein Coding	P32004	56	GC0XM153864	11.3963	https://www.genecards.org/cgi-bin/carddisp.pl?gene=L1CAM
TARDBP	TAR DNA Binding Protein	Protein Coding	Q13148	56	GC01P039670	11.3789	https://www.genecards.org/cgi-bin/carddisp.pl?gene=TARDBP
ATXN3	Ataxin 3	Protein Coding	P54252	55	GC14M119747	11.3691	https://www.genecards.org/cgi-bin/carddisp.pl?gene=ATXN3
FFAR1	Free Fatty Acid Receptor 1	Protein Coding	O14842	48	GC19P114086	11.3635	https://www.genecards.org/cgi-bin/carddisp.pl?gene=FFAR1
TFR2	Transferrin Receptor 2	Protein Coding	Q9UP52	53	GC07M100620	11.349	https://www.genecards.org/cgi-bin/carddisp.pl?gene=TFR2
AMBP	Alpha-1-Microglobulin/Bikunin Precursor	Protein Coding	P02760	52	GC09M114060	11.3451	https://www.genecards.org/cgi-bin/carddisp.pl?gene=AMBP
PEX7	Peroxisomal Biogenesis Factor 7	Protein Coding	O00628	52	GC06P136822	11.3432	https://www.genecards.org/cgi-bin/carddisp.pl?gene=PEX7
XRCC1	X-Ray Repair Cross Complementing 1	Protein Coding	P18887	54	GC19M043543	11.3206	https://www.genecards.org/cgi-bin/carddisp.pl?gene=XRCC1
MIR9-1	MicroRNA 9-1	RNA Gene		27	GC01M156420	11.3191	https://www.genecards.org/cgi-bin/carddisp.pl?gene=MIR9-1
NOD2	Nucleotide Binding Oligomerization Domain Containing 2	Protein Coding	Q9HC29	56	GC16P050693	11.319	https://www.genecards.org/cgi-bin/carddisp.pl?gene=NOD2
C3	Complement C3	Protein Coding	P01024	58	GC19M006677	11.3007	https://www.genecards.org/cgi-bin/carddisp.pl?gene=C3
BBS10	Bardet-Biedl Syndrome 10	Protein Coding	Q8TAM1	50	GC12M076344	11.289	https://www.genecards.org/cgi-bin/carddisp.pl?gene=BBS10
MIR130A	MicroRNA 130a	RNA Gene		29	GC11P057641	11.2836	https://www.genecards.org/cgi-bin/carddisp.pl?gene=MIR130A
APLN	Apelin	Protein Coding	Q9ULZ1	45	GC0XM129645	11.2759	https://www.genecards.org/cgi-bin/carddisp.pl?gene=APLN
MAPT	Microtubule Associated Protein Tau	Protein Coding	P10636	59	GC17P045894	11.2752	https://www.genecards.org/cgi-bin/carddisp.pl?gene=MAPT
GLO1	Glyoxalase I	Protein Coding	Q04760	54	GC06M093944	11.2642	https://www.genecards.org/cgi-bin/carddisp.pl?gene=GLO1
NF1	Neurofibromin 1	Protein Coding	P21359	56	GC17P031094	11.2404	https://www.genecards.org/cgi-bin/carddisp.pl?gene=NF1
ELN	Elastin	Protein Coding	P15502	52	GC07P074027	11.2217	https://www.genecards.org/cgi-bin/carddisp.pl?gene=ELN
CYP2U1	Cytochrome P450 Family 2 Subfamily U Member 1	Protein Coding	Q7Z449	51	GC04P107931	11.2152	https://www.genecards.org/cgi-bin/carddisp.pl?gene=CYP2U1
PRKAA1	Protein Kinase AMP-Activated Catalytic Subunit Alpha 1	Protein Coding	Q13131	55	GC05M040759	11.2071	https://www.genecards.org/cgi-bin/carddisp.pl?gene=PRKAA1
ANGPTL8	Angiopoietin Like 8	Protein Coding	Q6UXH0	40	GC19P112332	11.1951	https://www.genecards.org/cgi-bin/carddisp.pl?gene=ANGPTL8
LPIN1	Lipin 1	Protein Coding	Q14693	55	GC02P011677	11.1922	https://www.genecards.org/cgi-bin/carddisp.pl?gene=LPIN1
FNDC5	Fibronectin Type III Domain Containing 5	Protein Coding	Q8NAU1	43	GC01M033961	11.1781	https://www.genecards.org/cgi-bin/carddisp.pl?gene=FNDC5
MIR181A1	MicroRNA 181a-1	RNA Gene		26	GC01M198860	11.1568	https://www.genecards.org/cgi-bin/carddisp.pl?gene=MIR181A1
SERPINA1	Serpin Family A Member 1	Protein Coding	P01009	58	GC14M094376	11.1395	https://www.genecards.org/cgi-bin/carddisp.pl?gene=SERPINA1
TMEM126B	Transmembrane Protein 126B	Protein Coding	Q8IUX1	46	GC11P085628	11.1378	https://www.genecards.org/cgi-bin/carddisp.pl?gene=TMEM126B
SHH	Sonic Hedgehog Signaling Molecule	Protein Coding	Q15465	59	GC07M155799	11.1314	https://www.genecards.org/cgi-bin/carddisp.pl?gene=SHH
PRKAB1	Protein Kinase AMP-Activated Non-Catalytic Subunit Beta 1	Protein Coding	Q9Y478	56	GC12P119667	11.1236	https://www.genecards.org/cgi-bin/carddisp.pl?gene=PRKAB1
GJA3	Gap Junction Protein Alpha 3	Protein Coding	Q9Y6H8	50	GC13M022823	11.1233	https://www.genecards.org/cgi-bin/carddisp.pl?gene=GJA3
PCK1	Phosphoenolpyruvate Carboxykinase 1	Protein Coding	P35558	56	GC20P057561	11.1169	https://www.genecards.org/cgi-bin/carddisp.pl?gene=PCK1
SMN2	Survival Of Motor Neuron 2, Centromeric	Protein Coding	Q16637	48	GC05P070049	11.1053	https://www.genecards.org/cgi-bin/carddisp.pl?gene=SMN2
BCHE	Butyrylcholinesterase	Protein Coding	P06276	59	GC03M165772	11.0857	https://www.genecards.org/cgi-bin/carddisp.pl?gene=BCHE
TIMMDC1	Translocase Of Inner Mitochondrial Membrane Domain Containing 1	Protein Coding	Q9NPL8	46	GC03P119498	11.062	https://www.genecards.org/cgi-bin/carddisp.pl?gene=TIMMDC1
PDCD1	Programmed Cell Death 1	Protein Coding	Q15116	56	GC02M241849	11.0491	https://www.genecards.org/cgi-bin/carddisp.pl?gene=PDCD1
PPARD	Peroxisome Proliferator Activated Receptor Delta	Protein Coding	Q03181	54	GC06P134964	11.048	https://www.genecards.org/cgi-bin/carddisp.pl?gene=PPARD
SPP1	Secreted Phosphoprotein 1	Protein Coding	P10451	54	GC04P087975	11.0445	https://www.genecards.org/cgi-bin/carddisp.pl?gene=SPP1
TTN	Titin	Protein Coding	Q8WZ42	56	GC02M178525	11.0402	https://www.genecards.org/cgi-bin/carddisp.pl?gene=TTN
SLC30A10	Solute Carrier Family 30 Member 10	Protein Coding	Q6XR72	50	GC01M219685	11.0354	https://www.genecards.org/cgi-bin/carddisp.pl?gene=SLC30A10
EXT2	Exostosin Glycosyltransferase 2	Protein Coding	Q93063	53	GC11P044095	11.0275	https://www.genecards.org/cgi-bin/carddisp.pl?gene=EXT2
TAP2	Transporter 2, ATP Binding Cassette Subfamily B Member	Protein Coding	Q03519	53	GC06M032821	10.9764	https://www.genecards.org/cgi-bin/carddisp.pl?gene=TAP2
HSP90AA1	Heat Shock Protein 90 Alpha Family Class A Member 1	Protein Coding	P07900	60	GC14M102080	10.9711	https://www.genecards.org/cgi-bin/carddisp.pl?gene=HSP90AA1
MIR93	MicroRNA 93	RNA Gene		28	GC07M105252	10.969	https://www.genecards.org/cgi-bin/carddisp.pl?gene=MIR93
PTPN3	Protein Tyrosine Phosphatase Non-Receptor Type 3	Protein Coding	P26045	51	GC09M109375	10.9504	https://www.genecards.org/cgi-bin/carddisp.pl?gene=PTPN3
FGB	Fibrinogen Beta Chain	Protein Coding	P02675	55	GC04P154685	10.9363	https://www.genecards.org/cgi-bin/carddisp.pl?gene=FGB
FA2H	Fatty Acid 2-Hydroxylase	Protein Coding	Q7L5A8	53	GC16M074712	10.9347	https://www.genecards.org/cgi-bin/carddisp.pl?gene=FA2H
SLC9B1	Solute Carrier Family 9 Member B1	Protein Coding	Q4ZJI4	43	GC04M102885	10.9344	https://www.genecards.org/cgi-bin/carddisp.pl?gene=SLC9B1
CD40	CD40 Molecule	Protein Coding	P25942	59	GC20P046118	10.9322	https://www.genecards.org/cgi-bin/carddisp.pl?gene=CD40
MIRLET7D	MicroRNA Let-7d	RNA Gene		29	GC09P094178	10.9311	https://www.genecards.org/cgi-bin/carddisp.pl?gene=MIRLET7D
APOC2	Apolipoprotein C2	Protein Coding	P02655	52	GC19P113254	10.9252	https://www.genecards.org/cgi-bin/carddisp.pl?gene=APOC2
SGK1	Serum/Glucocorticoid Regulated Kinase 1	Protein Coding	O00141	58	GC06M134169	10.9144	https://www.genecards.org/cgi-bin/carddisp.pl?gene=SGK1
RYR1	Ryanodine Receptor 1	Protein Coding	P21817	56	GC19P113006	10.9061	https://www.genecards.org/cgi-bin/carddisp.pl?gene=RYR1
CSF3	Colony Stimulating Factor 3	Protein Coding	P09919	50	GC17P040015	10.9046	https://www.genecards.org/cgi-bin/carddisp.pl?gene=CSF3
SOCS3	Suppressor Of Cytokine Signaling 3	Protein Coding	O14543	52	GC17M078356	10.8972	https://www.genecards.org/cgi-bin/carddisp.pl?gene=SOCS3
CREB1	CAMP Responsive Element Binding Protein 1	Protein Coding	P16220	59	GC02P207529	10.8969	https://www.genecards.org/cgi-bin/carddisp.pl?gene=CREB1
CYP19A1	Cytochrome P450 Family 19 Subfamily A Member 1	Protein Coding	P11511	56	GC15M051208	10.8952	https://www.genecards.org/cgi-bin/carddisp.pl?gene=CYP19A1
MIR150	MicroRNA 150	RNA Gene		29	GC19M049500	10.8863	https://www.genecards.org/cgi-bin/carddisp.pl?gene=MIR150
KRAS	KRAS Proto-Oncogene, GTPase	Protein Coding	P01116	61	GC12M029682	10.8716	https://www.genecards.org/cgi-bin/carddisp.pl?gene=KRAS
SPG21	SPG21 Abhydrolase Domain Containing, Maspardin	Protein Coding	Q9NZD8	46	GC15M064963	10.8618	https://www.genecards.org/cgi-bin/carddisp.pl?gene=SPG21
IGF2R	Insulin Like Growth Factor 2 Receptor	Protein Coding	P11717	56	GC06P159969	10.8547	https://www.genecards.org/cgi-bin/carddisp.pl?gene=IGF2R
TXNIP	Thioredoxin Interacting Protein	Protein Coding	Q9H3M7	47	GC01M145992	10.8312	https://www.genecards.org/cgi-bin/carddisp.pl?gene=TXNIP
MIR27B	MicroRNA 27b	RNA Gene		28	GC09P100480	10.8301	https://www.genecards.org/cgi-bin/carddisp.pl?gene=MIR27B
ANGPT2	Angiopoietin 2	Protein Coding	O15123	58	GC08M006499	10.8192	https://www.genecards.org/cgi-bin/carddisp.pl?gene=ANGPT2
PLA2G7	Phospholipase A2 Group VII	Protein Coding	Q13093	59	GC06M046704	10.8141	https://www.genecards.org/cgi-bin/carddisp.pl?gene=PLA2G7
PYY	Peptide YY	Protein Coding	P10082	50	GC17M043952	10.8116	https://www.genecards.org/cgi-bin/carddisp.pl?gene=PYY
EP300	E1A Binding Protein P300	Protein Coding	Q09472	61	GC22P070686	10.8074	https://www.genecards.org/cgi-bin/carddisp.pl?gene=EP300
C4A	Complement C4A (Chido/Rodgers Blood Group)	Protein Coding	P0C0L4	52	GC06P134843	10.797	https://www.genecards.org/cgi-bin/carddisp.pl?gene=C4A
MIR409	MicroRNA 409	RNA Gene		26	GC14P116762	10.7886	https://www.genecards.org/cgi-bin/carddisp.pl?gene=MIR409
SLC17A5	Solute Carrier Family 17 Member 5	Protein Coding	Q9NRA2	54	GC06M073593	10.7765	https://www.genecards.org/cgi-bin/carddisp.pl?gene=SLC17A5
ATXN1	Ataxin 1	Protein Coding	P54253	53	GC06M016299	10.7739	https://www.genecards.org/cgi-bin/carddisp.pl?gene=ATXN1
ANGPTL4	Angiopoietin Like 4	Protein Coding	Q9BY76	53	GC19P008363	10.7558	https://www.genecards.org/cgi-bin/carddisp.pl?gene=ANGPTL4
HSD11B1	Hydroxysteroid 11-Beta Dehydrogenase 1	Protein Coding	P28845	59	GC01P209686	10.7341	https://www.genecards.org/cgi-bin/carddisp.pl?gene=HSD11B1
MIR146B	MicroRNA 146b	RNA Gene		29	GC10P102436	10.7203	https://www.genecards.org/cgi-bin/carddisp.pl?gene=MIR146B
GGT2P	Gamma-Glutamyltransferase 2, Pseudogene	Pseudogene	P36268	35	GC22M077403	10.7031	https://www.genecards.org/cgi-bin/carddisp.pl?gene=GGT2P
SH2B3	SH2B Adaptor Protein 3	Protein Coding	Q9UQQ2	55	GC12P111405	10.6813	https://www.genecards.org/cgi-bin/carddisp.pl?gene=SH2B3
NDUFS3	NADH:Ubiquinone Oxidoreductase Core Subunit S3	Protein Coding	O75489	54	GC11P047791	10.6572	https://www.genecards.org/cgi-bin/carddisp.pl?gene=NDUFS3
AGTR2	Angiotensin II Receptor Type 2	Protein Coding	P50052	52	GC0XP116170	10.6558	https://www.genecards.org/cgi-bin/carddisp.pl?gene=AGTR2
ATP11A	ATPase Phospholipid Transporting 11A	Protein Coding	P98196	50	GC13P112690	10.6503	https://www.genecards.org/cgi-bin/carddisp.pl?gene=ATP11A
TIMM8A	Translocase Of Inner Mitochondrial Membrane 8A	Protein Coding	O60220	50	GC0XM101345	10.6399	https://www.genecards.org/cgi-bin/carddisp.pl?gene=TIMM8A
HBB	Hemoglobin Subunit Beta	Protein Coding	P68871	54	GC11M012029	10.6396	https://www.genecards.org/cgi-bin/carddisp.pl?gene=HBB
FADS1	Fatty Acid Desaturase 1	Protein Coding	O60427	51	GC11M061799	10.6288	https://www.genecards.org/cgi-bin/carddisp.pl?gene=FADS1
GPX3	Glutathione Peroxidase 3	Protein Coding	P22352	50	GC05P152433	10.6273	https://www.genecards.org/cgi-bin/carddisp.pl?gene=GPX3
LIG3	DNA Ligase 3	Protein Coding	P49916	53	GC17P034980	10.6192	https://www.genecards.org/cgi-bin/carddisp.pl?gene=LIG3
SLC5A1	Solute Carrier Family 5 Member 1	Protein Coding	P13866	55	GC22P032043	10.6176	https://www.genecards.org/cgi-bin/carddisp.pl?gene=SLC5A1
BAIAP2L1	BAR/IMD Domain Containing Adaptor Protein 2 Like 1	Protein Coding	Q9UHR4	47	GC07M098294	10.6167	https://www.genecards.org/cgi-bin/carddisp.pl?gene=BAIAP2L1
RNASEH1	Ribonuclease H1	Protein Coding	O60930	51	GC02M003565	10.6155	https://www.genecards.org/cgi-bin/carddisp.pl?gene=RNASEH1
MIR423	MicroRNA 423	RNA Gene		26	GC17P030117	10.6032	https://www.genecards.org/cgi-bin/carddisp.pl?gene=MIR423
NDUFA1	NADH:Ubiquinone Oxidoreductase Subunit A1	Protein Coding	O15239	51	GC0XP119871	10.5941	https://www.genecards.org/cgi-bin/carddisp.pl?gene=NDUFA1
CLCNKB	Chloride Voltage-Gated Channel Kb	Protein Coding	P51801	51	GC01P040859	10.5896	https://www.genecards.org/cgi-bin/carddisp.pl?gene=CLCNKB
PDSS1	Decaprenyl Diphosphate Synthase Subunit 1	Protein Coding	Q5T2R2	50	GC10P026697	10.5871	https://www.genecards.org/cgi-bin/carddisp.pl?gene=PDSS1
GYS1	Glycogen Synthase 1	Protein Coding	P13807	58	GC19M093064	10.5713	https://www.genecards.org/cgi-bin/carddisp.pl?gene=GYS1
SMN1	Survival Of Motor Neuron 1, Telomeric	Protein Coding	Q16637	48	GC05P070924	10.5706	https://www.genecards.org/cgi-bin/carddisp.pl?gene=SMN1
PTPN2	Protein Tyrosine Phosphatase Non-Receptor Type 2	Protein Coding	P17706	55	GC18M033992	10.5657	https://www.genecards.org/cgi-bin/carddisp.pl?gene=PTPN2
COMT	Catechol-O-Methyltransferase	Protein Coding	P21964	60	GC22P019941	10.5618	https://www.genecards.org/cgi-bin/carddisp.pl?gene=COMT
GDNF	Glial Cell Derived Neurotrophic Factor	Protein Coding	P39905	59	GC05M037812	10.5614	https://www.genecards.org/cgi-bin/carddisp.pl?gene=GDNF
DES	Desmin	Protein Coding	P17661	56	GC02P219418	10.5609	https://www.genecards.org/cgi-bin/carddisp.pl?gene=DES
MICA	MHC Class I Polypeptide-Related Sequence A	Protein Coding	Q29983	47	GC06P031399	10.5554	https://www.genecards.org/cgi-bin/carddisp.pl?gene=MICA
SELL	Selectin L	Protein Coding	P14151	52	GC01M169690	10.5536	https://www.genecards.org/cgi-bin/carddisp.pl?gene=SELL
CYP27B1	Cytochrome P450 Family 27 Subfamily B Member 1	Protein Coding	O15528	55	GC12M059355	10.5522	https://www.genecards.org/cgi-bin/carddisp.pl?gene=CYP27B1
MIR424	MicroRNA 424	RNA Gene		26	GC0XM134753	10.5478	https://www.genecards.org/cgi-bin/carddisp.pl?gene=MIR424
MT-TL2	Mitochondrially Encoded TRNA-Leu (CUN) 2	RNA Gene		19	GCMTP012268	10.5416	https://www.genecards.org/cgi-bin/carddisp.pl?gene=MT-TL2
SERPINA12	Serpin Family A Member 12	Protein Coding	Q8IW75	48	GC14M094487	10.538	https://www.genecards.org/cgi-bin/carddisp.pl?gene=SERPINA12
ABCD1	ATP Binding Cassette Subfamily D Member 1	Protein Coding	P33897	54	GC0XP153724	10.5321	https://www.genecards.org/cgi-bin/carddisp.pl?gene=ABCD1
GJB3	Gap Junction Protein Beta 3	Protein Coding	O75712	51	GC01P034781	10.5294	https://www.genecards.org/cgi-bin/carddisp.pl?gene=GJB3
PIK3CD	Phosphatidylinositol-4,5-Bisphosphate 3-Kinase Catalytic Subunit Delta	Protein Coding	O00329	61	GC01P039534	10.5002	https://www.genecards.org/cgi-bin/carddisp.pl?gene=PIK3CD
NDUFS8	NADH:Ubiquinone Oxidoreductase Core Subunit S8	Protein Coding	O00217	52	GC11P068030	10.4941	https://www.genecards.org/cgi-bin/carddisp.pl?gene=NDUFS8
OPRM1	Opioid Receptor Mu 1	Protein Coding	P35372	57	GC06P154267	10.4922	https://www.genecards.org/cgi-bin/carddisp.pl?gene=OPRM1
CD28	CD28 Molecule	Protein Coding	P10747	56	GC02P203706	10.4866	https://www.genecards.org/cgi-bin/carddisp.pl?gene=CD28
XIST	X Inactive Specific Transcript	RNA Gene		31	GC0XM073820	10.4696	https://www.genecards.org/cgi-bin/carddisp.pl?gene=XIST
PLEK	Pleckstrin	Protein Coding	P08567	49	GC02P068365	10.456	https://www.genecards.org/cgi-bin/carddisp.pl?gene=PLEK
SCARB1	Scavenger Receptor Class B Member 1	Protein Coding	Q8WTV0	56	GC12M124776	10.4548	https://www.genecards.org/cgi-bin/carddisp.pl?gene=SCARB1
ZMPSTE24	Zinc Metallopeptidase STE24	Protein Coding	O75844	48	GC01P040258	10.4231	https://www.genecards.org/cgi-bin/carddisp.pl?gene=ZMPSTE24
EGFR	Epidermal Growth Factor Receptor	Protein Coding	P00533	63	GC07P055019	10.3783	https://www.genecards.org/cgi-bin/carddisp.pl?gene=EGFR
HMGB1	High Mobility Group Box 1	Protein Coding	P09429	57	GC13M030456	10.3763	https://www.genecards.org/cgi-bin/carddisp.pl?gene=HMGB1
PJVK	Pejvakin	Protein Coding	Q0ZLH3	43	GC02P178450	10.3409	https://www.genecards.org/cgi-bin/carddisp.pl?gene=PJVK
MC3R	Melanocortin 3 Receptor	Protein Coding	P41968	49	GC20P056248	10.3207	https://www.genecards.org/cgi-bin/carddisp.pl?gene=MC3R
CKM	Creatine Kinase, M-Type	Protein Coding	P06732	53	GC19M045306	10.3158	https://www.genecards.org/cgi-bin/carddisp.pl?gene=CKM
BBS7	Bardet-Biedl Syndrome 7	Protein Coding	Q8IWZ6	48	GC04M121824	10.303	https://www.genecards.org/cgi-bin/carddisp.pl?gene=BBS7
FAM167A	Family With Sequence Similarity 167 Member A	Protein Coding	Q96KS9	45	GC08M011421	10.3015	https://www.genecards.org/cgi-bin/carddisp.pl?gene=FAM167A
MYD88	MYD88 Innate Immune Signal Transduction Adaptor	Protein Coding	Q99836	57	GC03P038290	10.3007	https://www.genecards.org/cgi-bin/carddisp.pl?gene=MYD88
ABCG1	ATP Binding Cassette Subfamily G Member 1	Protein Coding	P45844	51	GC21P042199	10.2666	https://www.genecards.org/cgi-bin/carddisp.pl?gene=ABCG1
PRTN3	Proteinase 3	Protein Coding	P24158	54	GC19P000840	10.259	https://www.genecards.org/cgi-bin/carddisp.pl?gene=PRTN3
S100B	S100 Calcium Binding Protein B	Protein Coding	P04271	53	GC21M053599	10.2579	https://www.genecards.org/cgi-bin/carddisp.pl?gene=S100B
TNFRSF1A	TNF Receptor Superfamily Member 1A	Protein Coding	P19438	59	GC12M006328	10.2437	https://www.genecards.org/cgi-bin/carddisp.pl?gene=TNFRSF1A
MIR127	MicroRNA 127	RNA Gene		28	GC14P115744	10.2389	https://www.genecards.org/cgi-bin/carddisp.pl?gene=MIR127
PHYH	Phytanoyl-CoA 2-Hydroxylase	Protein Coding	O14832	52	GC10M013277	10.236	https://www.genecards.org/cgi-bin/carddisp.pl?gene=PHYH
CD79A	CD79a Molecule	Protein Coding	P11912	56	GC19P041877	10.2331	https://www.genecards.org/cgi-bin/carddisp.pl?gene=CD79A
MOG	Myelin Oligodendrocyte Glycoprotein	Protein Coding	Q16653	54	GC06P134753	10.2294	https://www.genecards.org/cgi-bin/carddisp.pl?gene=MOG
MIR125B1	MicroRNA 125b-1	RNA Gene		29	GC11M126625	10.2188	https://www.genecards.org/cgi-bin/carddisp.pl?gene=MIR125B1
MIR23B	MicroRNA 23b	RNA Gene		27	GC09P095085	10.2063	https://www.genecards.org/cgi-bin/carddisp.pl?gene=MIR23B
HDAC9	Histone Deacetylase 9	Protein Coding	Q9UKV0	58	GC07P018086	10.2028	https://www.genecards.org/cgi-bin/carddisp.pl?gene=HDAC9
ADA2	Adenosine Deaminase 2	Protein Coding	Q9NZK5	50	GC22M017316	10.2027	https://www.genecards.org/cgi-bin/carddisp.pl?gene=ADA2
PDK3	Pyruvate Dehydrogenase Kinase 3	Protein Coding	Q15120	52	GC0XP024465	10.1831	https://www.genecards.org/cgi-bin/carddisp.pl?gene=PDK3
BCS1L	BCS1 Homolog, Ubiquinol-Cytochrome C Reductase Complex Chaperone	Protein Coding	Q9Y276	54	GC02P218658	10.1797	https://www.genecards.org/cgi-bin/carddisp.pl?gene=BCS1L
TG	Thyroglobulin	Protein Coding	P01266	53	GC08P132866	10.1755	https://www.genecards.org/cgi-bin/carddisp.pl?gene=TG
CYP2E1	Cytochrome P450 Family 2 Subfamily E Member 1	Protein Coding	P05181	55	GC10P133520	10.1743	https://www.genecards.org/cgi-bin/carddisp.pl?gene=CYP2E1
STX1A	Syntaxin 1A	Protein Coding	Q16623	56	GC07M074496	10.1729	https://www.genecards.org/cgi-bin/carddisp.pl?gene=STX1A
MIR183	MicroRNA 183	RNA Gene		26	GC07M129882	10.1653	https://www.genecards.org/cgi-bin/carddisp.pl?gene=MIR183
TMEM70	Transmembrane Protein 70	Protein Coding	Q9BUB7	48	GC08P073972	10.157	https://www.genecards.org/cgi-bin/carddisp.pl?gene=TMEM70
TAP1	Transporter 1, ATP Binding Cassette Subfamily B Member	Protein Coding	Q03518	56	GC06M093850	10.1373	https://www.genecards.org/cgi-bin/carddisp.pl?gene=TAP1
STUB1	STIP1 Homology And U-Box Containing Protein 1	Protein Coding	Q9UNE7	54	GC16P080174	10.1286	https://www.genecards.org/cgi-bin/carddisp.pl?gene=STUB1
PDP1	Pyruvate Dehydrogenase Phosphatase Catalytic Subunit 1	Protein Coding	Q9P0J1	56	GC08P093857	10.1268	https://www.genecards.org/cgi-bin/carddisp.pl?gene=PDP1
SLC2A3	Solute Carrier Family 2 Member 3	Protein Coding	P11169	56	GC12M007919	10.1249	https://www.genecards.org/cgi-bin/carddisp.pl?gene=SLC2A3
GJC2	Gap Junction Protein Gamma 2	Protein Coding	Q5T442	50	GC01P231354	10.1179	https://www.genecards.org/cgi-bin/carddisp.pl?gene=GJC2
MANF	Mesencephalic Astrocyte Derived Neurotrophic Factor	Protein Coding	P55145	48	GC03P051385	10.1178	https://www.genecards.org/cgi-bin/carddisp.pl?gene=MANF
ANXA5	Annexin A5	Protein Coding	P08758	56	GC04M121667	10.1164	https://www.genecards.org/cgi-bin/carddisp.pl?gene=ANXA5
MIR24-1	MicroRNA 24-1	RNA Gene		25	GC09P095086	10.1108	https://www.genecards.org/cgi-bin/carddisp.pl?gene=MIR24-1
TFAP2B	Transcription Factor AP-2 Beta	Protein Coding	Q92481	54	GC06P135127	10.1082	https://www.genecards.org/cgi-bin/carddisp.pl?gene=TFAP2B
MIR25	MicroRNA 25	RNA Gene		27	GC07M100093	10.0569	https://www.genecards.org/cgi-bin/carddisp.pl?gene=MIR25
IL13	Interleukin 13	Protein Coding	P35225	53	GC05P132656	10.0419	https://www.genecards.org/cgi-bin/carddisp.pl?gene=IL13
CD274	CD274 Molecule	Protein Coding	Q9NZQ7	54	GC09P005450	10.0342	https://www.genecards.org/cgi-bin/carddisp.pl?gene=CD274
CD8A	CD8 Subunit Alpha	Protein Coding	P01732	56	GC02M086784	10.0308	https://www.genecards.org/cgi-bin/carddisp.pl?gene=CD8A
UTS2	Urotensin 2	Protein Coding	O95399	48	GC01M007843	10.0254	https://www.genecards.org/cgi-bin/carddisp.pl?gene=UTS2
MIR378A	MicroRNA 378a	RNA Gene		29	GC05P149732	10.0195	https://www.genecards.org/cgi-bin/carddisp.pl?gene=MIR378A
THBS1	Thrombospondin 1	Protein Coding	P07996	54	GC15P039581	10.0099	https://www.genecards.org/cgi-bin/carddisp.pl?gene=THBS1
IL15	Interleukin 15	Protein Coding	P40933	52	GC04P141636	10.0036	https://www.genecards.org/cgi-bin/carddisp.pl?gene=IL15
FASLG	Fas Ligand	Protein Coding	P48023	57	GC01P172659	9.99808	https://www.genecards.org/cgi-bin/carddisp.pl?gene=FASLG
CYP2D6	Cytochrome P450 Family 2 Subfamily D Member 6	Protein Coding	P10635	56	GC22M042126	9.99213	https://www.genecards.org/cgi-bin/carddisp.pl?gene=CYP2D6
NDUFB11	NADH:Ubiquinone Oxidoreductase Subunit B11	Protein Coding	Q9NX14	48	GC0XM047142	9.99203	https://www.genecards.org/cgi-bin/carddisp.pl?gene=NDUFB11
HSPA8	Heat Shock Protein Family A (Hsp70) Member 8	Protein Coding	P11142	58	GC11M123057	9.99137	https://www.genecards.org/cgi-bin/carddisp.pl?gene=HSPA8
SAA1	Serum Amyloid A1	Protein Coding	P0DJI8	47	GC11P019139	9.99076	https://www.genecards.org/cgi-bin/carddisp.pl?gene=SAA1
SCT	Secretin	Protein Coding	P09683	42	GC11M000626	9.98259	https://www.genecards.org/cgi-bin/carddisp.pl?gene=SCT
GPR35	G Protein-Coupled Receptor 35	Protein Coding	Q9HC97	51	GC02P240605	9.98233	https://www.genecards.org/cgi-bin/carddisp.pl?gene=GPR35
SDHB	Succinate Dehydrogenase Complex Iron Sulfur Subunit B	Protein Coding	P21912	57	GC01M019222	9.98068	https://www.genecards.org/cgi-bin/carddisp.pl?gene=SDHB
ACAD9	Acyl-CoA Dehydrogenase Family Member 9	Protein Coding	Q9H845	52	GC03P139001	9.97258	https://www.genecards.org/cgi-bin/carddisp.pl?gene=ACAD9
AFP	Alpha Fetoprotein	Protein Coding	P02771	56	GC04P073431	9.9588	https://www.genecards.org/cgi-bin/carddisp.pl?gene=AFP
MLNR	Motilin Receptor	Protein Coding	O43193	49	GC13P049220	9.95548	https://www.genecards.org/cgi-bin/carddisp.pl?gene=MLNR
NDUFS6	NADH:Ubiquinone Oxidoreductase Subunit S6	Protein Coding	O75380	51	GC05P001801	9.95288	https://www.genecards.org/cgi-bin/carddisp.pl?gene=NDUFS6
CNDP1	Carnosine Dipeptidase 1	Protein Coding	Q96KN2	50	GC18P074534	9.9425	https://www.genecards.org/cgi-bin/carddisp.pl?gene=CNDP1
FMR1	Fragile X Messenger Ribonucleoprotein 1	Protein Coding	Q06787	53	GC0XP148000	9.93701	https://www.genecards.org/cgi-bin/carddisp.pl?gene=FMR1
NDUFAF4	NADH:Ubiquinone Oxidoreductase Complex Assembly Factor 4	Protein Coding	Q9P032	50	GC06M096889	9.933	https://www.genecards.org/cgi-bin/carddisp.pl?gene=NDUFAF4
MIR214	MicroRNA 214	RNA Gene		29	GC01M172234	9.92241	https://www.genecards.org/cgi-bin/carddisp.pl?gene=MIR214
ATF6	Activating Transcription Factor 6	Protein Coding	P18850	57	GC01P161766	9.92048	https://www.genecards.org/cgi-bin/carddisp.pl?gene=ATF6
JPH1	Junctophilin 1	Protein Coding	Q9HDC5	48	GC08M074234	9.91787	https://www.genecards.org/cgi-bin/carddisp.pl?gene=JPH1
MIR139	MicroRNA 139	RNA Gene		28	GC11M072615	9.91027	https://www.genecards.org/cgi-bin/carddisp.pl?gene=MIR139
GC	GC Vitamin D Binding Protein	Protein Coding	P02774	53	GC04M071741	9.90617	https://www.genecards.org/cgi-bin/carddisp.pl?gene=GC
MIRLET7A1	MicroRNA Let-7a-1	RNA Gene		29	GC09P094175	9.90224	https://www.genecards.org/cgi-bin/carddisp.pl?gene=MIRLET7A1
MBP	Myelin Basic Protein	Protein Coding	P02686	53	GC18M076978	9.88789	https://www.genecards.org/cgi-bin/carddisp.pl?gene=MBP
HSD11B2	Hydroxysteroid 11-Beta Dehydrogenase 2	Protein Coding	P80365	54	GC16P082836	9.88042	https://www.genecards.org/cgi-bin/carddisp.pl?gene=HSD11B2
FGFR1	Fibroblast Growth Factor Receptor 1	Protein Coding	P11362	63	GC08M038400	9.87524	https://www.genecards.org/cgi-bin/carddisp.pl?gene=FGFR1
MOK	MOK Protein Kinase	Protein Coding	Q9UQ07	44	GC14M102214	9.86674	https://www.genecards.org/cgi-bin/carddisp.pl?gene=MOK
FUS	FUS RNA Binding Protein	Protein Coding	P35637	54	GC16P031180	9.85424	https://www.genecards.org/cgi-bin/carddisp.pl?gene=FUS
DUT	Deoxyuridine Triphosphatase	Protein Coding	P33316	51	GC15P048331	9.85022	https://www.genecards.org/cgi-bin/carddisp.pl?gene=DUT
DNAJC6	DnaJ Heat Shock Protein Family (Hsp40) Member C6	Protein Coding	O75061	52	GC01P065248	9.82179	https://www.genecards.org/cgi-bin/carddisp.pl?gene=DNAJC6
MIR15A	MicroRNA 15a	RNA Gene		23	GC13M050049	9.82133	https://www.genecards.org/cgi-bin/carddisp.pl?gene=MIR15A
MIR15B	MicroRNA 15b	RNA Gene		27	GC03P160404	9.80229	https://www.genecards.org/cgi-bin/carddisp.pl?gene=MIR15B
HACE1	HECT Domain And Ankyrin Repeat Containing E3 Ubiquitin Protein Ligase 1	Protein Coding	Q8IYU2	49	GC06M104728	9.79949	https://www.genecards.org/cgi-bin/carddisp.pl?gene=HACE1
COQ7	Coenzyme Q7, Hydroxylase	Protein Coding	Q99807	52	GC16P019067	9.79684	https://www.genecards.org/cgi-bin/carddisp.pl?gene=COQ7
MRE11	MRE11 Homolog, Double Strand Break Repair Nuclease	Protein Coding	P49959	57	GC11M126070	9.79421	https://www.genecards.org/cgi-bin/carddisp.pl?gene=MRE11
GALC	Galactosylceramidase	Protein Coding	P54803	53	GC14M087837	9.78688	https://www.genecards.org/cgi-bin/carddisp.pl?gene=GALC
MIR204	MicroRNA 204	RNA Gene		30	GC09M070809	9.77241	https://www.genecards.org/cgi-bin/carddisp.pl?gene=MIR204
SYNE1	Spectrin Repeat Containing Nuclear Envelope Protein 1	Protein Coding	Q8NF91	50	GC06M152121	9.77119	https://www.genecards.org/cgi-bin/carddisp.pl?gene=SYNE1
FOXC2	Forkhead Box C2	Protein Coding	Q99958	53	GC16P094764	9.76606	https://www.genecards.org/cgi-bin/carddisp.pl?gene=FOXC2
CD38	CD38 Molecule	Protein Coding	P28907	55	GC04P024672	9.75752	https://www.genecards.org/cgi-bin/carddisp.pl?gene=CD38
GLI2	GLI Family Zinc Finger 2	Protein Coding	P10070	58	GC02P120735	9.7022	https://www.genecards.org/cgi-bin/carddisp.pl?gene=GLI2
ABHD12	Abhydrolase Domain Containing 12, Lysophospholipase	Protein Coding	Q8N2K0	50	GC20M025294	9.69606	https://www.genecards.org/cgi-bin/carddisp.pl?gene=ABHD12
POLR3A	RNA Polymerase III Subunit A	Protein Coding	O14802	53	GC10M079112	9.67728	https://www.genecards.org/cgi-bin/carddisp.pl?gene=POLR3A
SDHA	Succinate Dehydrogenase Complex Flavoprotein Subunit A	Protein Coding	P31040	57	GC05P000229	9.65662	https://www.genecards.org/cgi-bin/carddisp.pl?gene=SDHA
LARS2	Leucyl-TRNA Synthetase 2, Mitochondrial	Protein Coding	Q15031	53	GC03P057374	9.65627	https://www.genecards.org/cgi-bin/carddisp.pl?gene=LARS2
MIR339	MicroRNA 339	RNA Gene		27	GC07M001022	9.64702	https://www.genecards.org/cgi-bin/carddisp.pl?gene=MIR339
NRG1	Neuregulin 1	Protein Coding	Q02297	58	GC08P031639	9.63394	https://www.genecards.org/cgi-bin/carddisp.pl?gene=NRG1
PIK3C2A	Phosphatidylinositol-4-Phosphate 3-Kinase Catalytic Subunit Type 2 Alpha	Protein Coding	O00443	55	GC11M017940	9.63385	https://www.genecards.org/cgi-bin/carddisp.pl?gene=PIK3C2A
ITGAM	Integrin Subunit Alpha M	Protein Coding	P11215	56	GC16P081706	9.63373	https://www.genecards.org/cgi-bin/carddisp.pl?gene=ITGAM
SLC11A1	Solute Carrier Family 11 Member 1	Protein Coding	P49279	55	GC02P218382	9.62823	https://www.genecards.org/cgi-bin/carddisp.pl?gene=SLC11A1
NQO1	NAD(P)H Quinone Dehydrogenase 1	Protein Coding	P15559	56	GC16M069706	9.62708	https://www.genecards.org/cgi-bin/carddisp.pl?gene=NQO1
PRKCZ	Protein Kinase C Zeta	Protein Coding	Q05513	57	GC01P020522	9.62617	https://www.genecards.org/cgi-bin/carddisp.pl?gene=PRKCZ
BBS12	Bardet-Biedl Syndrome 12	Protein Coding	Q6ZW61	44	GC04P122702	9.61863	https://www.genecards.org/cgi-bin/carddisp.pl?gene=BBS12
NDUFAF6	NADH:Ubiquinone Oxidoreductase Complex Assembly Factor 6	Protein Coding	Q330K2	44	GC08P094895	9.61368	https://www.genecards.org/cgi-bin/carddisp.pl?gene=NDUFAF6
PDE3B	Phosphodiesterase 3B	Protein Coding	Q13370	52	GC11P014643	9.61086	https://www.genecards.org/cgi-bin/carddisp.pl?gene=PDE3B
ARL6	ADP Ribosylation Factor Like GTPase 6	Protein Coding	Q9H0F7	49	GC03P097764	9.6038	https://www.genecards.org/cgi-bin/carddisp.pl?gene=ARL6
AHI1	Abelson Helper Integration Site 1	Protein Coding	Q8N157	50	GC06M135283	9.60367	https://www.genecards.org/cgi-bin/carddisp.pl?gene=AHI1
ZDHHC24	Zinc Finger DHHC-Type Containing 24	Protein Coding	Q6UX98	43	GC11M125453	9.6029	https://www.genecards.org/cgi-bin/carddisp.pl?gene=ZDHHC24
PTPRC	Protein Tyrosine Phosphatase Receptor Type C	Protein Coding	P08575	61	GC01P198607	9.59405	https://www.genecards.org/cgi-bin/carddisp.pl?gene=PTPRC
SAG	S-Antigen Visual Arrestin	Protein Coding	P10523	54	GC02P233542	9.58686	https://www.genecards.org/cgi-bin/carddisp.pl?gene=SAG
XBP1	X-Box Binding Protein 1	Protein Coding	P17861	55	GC22M028794	9.5595	https://www.genecards.org/cgi-bin/carddisp.pl?gene=XBP1
USF1	Upstream Transcription Factor 1	Protein Coding	P22415	53	GC01M161039	9.55699	https://www.genecards.org/cgi-bin/carddisp.pl?gene=USF1
MIA3	MIA SH3 Domain ER Export Factor 3	Protein Coding	Q5JRA6	46	GC01P222618	9.54052	https://www.genecards.org/cgi-bin/carddisp.pl?gene=MIA3
SIRT3	Sirtuin 3	Protein Coding	Q9NTG7	56	GC11M000215	9.5373	https://www.genecards.org/cgi-bin/carddisp.pl?gene=SIRT3
LNPEP	Leucyl And Cystinyl Aminopeptidase	Protein Coding	Q9UIQ6	54	GC05P096935	9.53673	https://www.genecards.org/cgi-bin/carddisp.pl?gene=LNPEP
DMD	Dystrophin	Protein Coding	P11532	54	GC0XM031097	9.52227	https://www.genecards.org/cgi-bin/carddisp.pl?gene=DMD
SNCA	Synuclein Alpha	Protein Coding	P37840	60	GC04M089724	9.50305	https://www.genecards.org/cgi-bin/carddisp.pl?gene=SNCA
SLC19A3	Solute Carrier Family 19 Member 3	Protein Coding	Q9BZV2	54	GC02M227685	9.48653	https://www.genecards.org/cgi-bin/carddisp.pl?gene=SLC19A3
PPP1R15B	Protein Phosphatase 1 Regulatory Subunit 15B	Protein Coding	Q5SWA1	46	GC01M204666	9.48155	https://www.genecards.org/cgi-bin/carddisp.pl?gene=PPP1R15B
ONECUT1	One Cut Homeobox 1	Protein Coding	Q9UBC0	49	GC15M147855	9.47251	https://www.genecards.org/cgi-bin/carddisp.pl?gene=ONECUT1
GAREM2	GRB2 Associated Regulator Of MAPK1 Subtype 2	Protein Coding	Q75VX8	38	GC02P026529	9.46511	https://www.genecards.org/cgi-bin/carddisp.pl?gene=GAREM2
PLG	Plasminogen	Protein Coding	P00747	58	GC06P160702	9.45303	https://www.genecards.org/cgi-bin/carddisp.pl?gene=PLG
PSAP	Prosaposin	Protein Coding	P07602	56	GC10M071816	9.45066	https://www.genecards.org/cgi-bin/carddisp.pl?gene=PSAP
PAPPA	Pappalysin 1	Protein Coding	Q13219	51	GC09P124390	9.44107	https://www.genecards.org/cgi-bin/carddisp.pl?gene=PAPPA
BBS4	Bardet-Biedl Syndrome 4	Protein Coding	Q96RK4	50	GC15P072686	9.44048	https://www.genecards.org/cgi-bin/carddisp.pl?gene=BBS4
ACACB	Acetyl-CoA Carboxylase Beta	Protein Coding	O00763	52	GC12P109116	9.43906	https://www.genecards.org/cgi-bin/carddisp.pl?gene=ACACB
PWAR1	Prader Willi/Angelman Region RNA 1	RNA Gene		22	GC15P025135	9.43448	https://www.genecards.org/cgi-bin/carddisp.pl?gene=PWAR1
PCSK2	Proprotein Convertase Subtilisin/Kexin Type 2	Protein Coding	P16519	52	GC20P017226	9.43442	https://www.genecards.org/cgi-bin/carddisp.pl?gene=PCSK2
PF4	Platelet Factor 4	Protein Coding	P02776	50	GC04M073980	9.42948	https://www.genecards.org/cgi-bin/carddisp.pl?gene=PF4
PRSS1	Serine Protease 1	Protein Coding	P07477	52	GC07P157883	9.41624	https://www.genecards.org/cgi-bin/carddisp.pl?gene=PRSS1
CFAP418	Cilia And Flagella Associated Protein 418	Protein Coding	Q96NL8	41	GC08M095245	9.40689	https://www.genecards.org/cgi-bin/carddisp.pl?gene=CFAP418
KL	Klotho	Protein Coding	Q9UEF7	56	GC13P033016	9.40139	https://www.genecards.org/cgi-bin/carddisp.pl?gene=KL
NUDT2	Nudix Hydrolase 2	Protein Coding	P50583	44	GC09P034329	9.39826	https://www.genecards.org/cgi-bin/carddisp.pl?gene=NUDT2
PSMD9	Proteasome 26S Subunit, Non-ATPase 9	Protein Coding	O00233	50	GC12P133274	9.37839	https://www.genecards.org/cgi-bin/carddisp.pl?gene=PSMD9
TNFRSF25	TNF Receptor Superfamily Member 25	Protein Coding	Q93038	51	GC01M006460	9.3596	https://www.genecards.org/cgi-bin/carddisp.pl?gene=TNFRSF25
CLU	Clusterin	Protein Coding	P10909	56	GC08M027596	9.35924	https://www.genecards.org/cgi-bin/carddisp.pl?gene=CLU
MIR486-1	MicroRNA 486-1	RNA Gene		26	GC08M041660	9.35552	https://www.genecards.org/cgi-bin/carddisp.pl?gene=MIR486-1
NDUFA11	NADH:Ubiquinone Oxidoreductase Subunit A11	Protein Coding	Q86Y39	46	GC19M005891	9.34078	https://www.genecards.org/cgi-bin/carddisp.pl?gene=NDUFA11
COX5A	Cytochrome C Oxidase Subunit 5A	Protein Coding	P20674	53	GC15M074919	9.33788	https://www.genecards.org/cgi-bin/carddisp.pl?gene=COX5A
HRAS	HRas Proto-Oncogene, GTPase	Protein Coding	P01112	61	GC11M011817	9.31032	https://www.genecards.org/cgi-bin/carddisp.pl?gene=HRAS
BBS9	Bardet-Biedl Syndrome 9	Protein Coding	Q3SYG4	49	GC07P033794	9.30863	https://www.genecards.org/cgi-bin/carddisp.pl?gene=BBS9
SGPL1	Sphingosine-1-Phosphate Lyase 1	Protein Coding	O95470	55	GC10P070815	9.30816	https://www.genecards.org/cgi-bin/carddisp.pl?gene=SGPL1
PEX10	Peroxisomal Biogenesis Factor 10	Protein Coding	O60683	50	GC01M002403	9.28161	https://www.genecards.org/cgi-bin/carddisp.pl?gene=PEX10
TTC8	Tetratricopeptide Repeat Domain 8	Protein Coding	Q8TAM2	49	GC14P092472	9.27654	https://www.genecards.org/cgi-bin/carddisp.pl?gene=TTC8
CCL11	C-C Motif Chemokine Ligand 11	Protein Coding	P51671	54	GC17P034285	9.27138	https://www.genecards.org/cgi-bin/carddisp.pl?gene=CCL11
FABP1	Fatty Acid Binding Protein 1	Protein Coding	P07148	52	GC02M088122	9.27127	https://www.genecards.org/cgi-bin/carddisp.pl?gene=FABP1
CNBP	CCHC-Type Zinc Finger Nucleic Acid Binding Protein	Protein Coding	P62633	52	GC03M129167	9.27107	https://www.genecards.org/cgi-bin/carddisp.pl?gene=CNBP
TUBB3	Tubulin Beta 3 Class III	Protein Coding	Q13509	59	GC16P095438	9.26513	https://www.genecards.org/cgi-bin/carddisp.pl?gene=TUBB3
MIR494	MicroRNA 494	RNA Gene		24	GC14P116771	9.26312	https://www.genecards.org/cgi-bin/carddisp.pl?gene=MIR494
ADCY6	Adenylate Cyclase 6	Protein Coding	O43306	54	GC12M048766	9.25836	https://www.genecards.org/cgi-bin/carddisp.pl?gene=ADCY6
SNRPN	Small Nuclear Ribonucleoprotein Polypeptide N	Protein Coding	P63162	53	GC15P024823	9.24618	https://www.genecards.org/cgi-bin/carddisp.pl?gene=SNRPN
GBA1	Glucosylceramidase Beta 1	Protein Coding	P04062	58	GC01M161111	9.24523	https://www.genecards.org/cgi-bin/carddisp.pl?gene=GBA1
MIR98	MicroRNA 98	RNA Gene		26	GC0XM053782	9.24373	https://www.genecards.org/cgi-bin/carddisp.pl?gene=MIR98
DMPK	DM1 Protein Kinase	Protein Coding	Q09013	56	GC19M045769	9.24051	https://www.genecards.org/cgi-bin/carddisp.pl?gene=DMPK
MEF2A	Myocyte Enhancer Factor 2A	Protein Coding	Q02078	54	GC15P099565	9.23745	https://www.genecards.org/cgi-bin/carddisp.pl?gene=MEF2A
PAX6	Paired Box 6	Protein Coding	P26367	57	GC11M031784	9.23234	https://www.genecards.org/cgi-bin/carddisp.pl?gene=PAX6
MIR222	MicroRNA 222	RNA Gene		27	GC0XM045747	9.22002	https://www.genecards.org/cgi-bin/carddisp.pl?gene=MIR222
MIR33B	MicroRNA 33b	RNA Gene		25	GC17M017813	9.21816	https://www.genecards.org/cgi-bin/carddisp.pl?gene=MIR33B
XDH	Xanthine Dehydrogenase	Protein Coding	P47989	56	GC02M031334	9.2003	https://www.genecards.org/cgi-bin/carddisp.pl?gene=XDH
NTRK2	Neurotrophic Receptor Tyrosine Kinase 2	Protein Coding	Q16620	62	GC09P084668	9.18721	https://www.genecards.org/cgi-bin/carddisp.pl?gene=NTRK2
COX15	Cytochrome C Oxidase Assembly Homolog COX15	Protein Coding	Q7KZN9	50	GC10M099696	9.17899	https://www.genecards.org/cgi-bin/carddisp.pl?gene=COX15
NUBPL	NUBP Iron-Sulfur Cluster Assembly Factor, Mitochondrial	Protein Coding	Q8TB37	48	GC14P031489	9.1784	https://www.genecards.org/cgi-bin/carddisp.pl?gene=NUBPL
H6PD	Hexose-6-Phosphate Dehydrogenase/Glucose 1-Dehydrogenase	Protein Coding	O95479	53	GC01P009234	9.17376	https://www.genecards.org/cgi-bin/carddisp.pl?gene=H6PD
IFT172	Intraflagellar Transport 172	Protein Coding	Q9UG01	49	GC02M028880	9.17196	https://www.genecards.org/cgi-bin/carddisp.pl?gene=IFT172
MIR130B	MicroRNA 130b	RNA Gene		26	GC22P074773	9.17088	https://www.genecards.org/cgi-bin/carddisp.pl?gene=MIR130B
KRT1	Keratin 1	Protein Coding	P04264	56	GC12M052674	9.1701	https://www.genecards.org/cgi-bin/carddisp.pl?gene=KRT1
DLX6-AS1	DLX6 Antisense RNA 1	RNA Gene		27	GC07M097007	9.169	https://www.genecards.org/cgi-bin/carddisp.pl?gene=DLX6-AS1
MT-TP	Mitochondrially Encoded TRNA-Pro (CCN)	RNA Gene		15	GCMTM015957	9.15269	https://www.genecards.org/cgi-bin/carddisp.pl?gene=MT-TP
SRC	SRC Proto-Oncogene, Non-Receptor Tyrosine Kinase	Protein Coding	P12931	60	GC20P037344	9.14968	https://www.genecards.org/cgi-bin/carddisp.pl?gene=SRC
ACOX1	Acyl-CoA Oxidase 1	Protein Coding	Q15067	54	GC17M075941	9.13444	https://www.genecards.org/cgi-bin/carddisp.pl?gene=ACOX1
SQSTM1	Sequestosome 1	Protein Coding	Q13501	58	GC05P179806	9.13361	https://www.genecards.org/cgi-bin/carddisp.pl?gene=SQSTM1
CASP1	Caspase 1	Protein Coding	P29466	58	GC11M105025	9.11629	https://www.genecards.org/cgi-bin/carddisp.pl?gene=CASP1
ENG	Endoglin	Protein Coding	P17813	56	GC09M127815	9.11598	https://www.genecards.org/cgi-bin/carddisp.pl?gene=ENG
NDUFA13	NADH:Ubiquinone Oxidoreductase Subunit A13	Protein Coding	Q9P0J0	52	GC19P019515	9.11341	https://www.genecards.org/cgi-bin/carddisp.pl?gene=NDUFA13
OLR1	Oxidized Low Density Lipoprotein Receptor 1	Protein Coding	P78380	51	GC12M029495	9.10632	https://www.genecards.org/cgi-bin/carddisp.pl?gene=OLR1
MIR191	MicroRNA 191	RNA Gene		29	GC03M053710	9.10538	https://www.genecards.org/cgi-bin/carddisp.pl?gene=MIR191
GBA2	Glucosylceramidase Beta 2	Protein Coding	Q9HCG7	49	GC09M035736	9.09943	https://www.genecards.org/cgi-bin/carddisp.pl?gene=GBA2
EGF	Epidermal Growth Factor	Protein Coding	P01133	60	GC04P109912	9.09889	https://www.genecards.org/cgi-bin/carddisp.pl?gene=EGF
SREBF2	Sterol Regulatory Element Binding Transcription Factor 2	Protein Coding	Q12772	52	GC22P041833	9.08752	https://www.genecards.org/cgi-bin/carddisp.pl?gene=SREBF2
SOX2	SRY-Box Transcription Factor 2	Protein Coding	P48431	55	GC03P181711	9.06524	https://www.genecards.org/cgi-bin/carddisp.pl?gene=SOX2
AQP7	Aquaporin 7	Protein Coding	O14520	51	GC09M033384	9.06316	https://www.genecards.org/cgi-bin/carddisp.pl?gene=AQP7
MIR181C	MicroRNA 181c	RNA Gene		27	GC19P112499	9.04496	https://www.genecards.org/cgi-bin/carddisp.pl?gene=MIR181C
AAAS	Aladin WD Repeat Nucleoporin	Protein Coding	Q9NRG9	49	GC12M053307	9.0368	https://www.genecards.org/cgi-bin/carddisp.pl?gene=AAAS
JAK2	Janus Kinase 2	Protein Coding	O60674	62	GC09P004985	9.03367	https://www.genecards.org/cgi-bin/carddisp.pl?gene=JAK2
MMP3	Matrix Metallopeptidase 3	Protein Coding	P08254	59	GC11M102835	9.0247	https://www.genecards.org/cgi-bin/carddisp.pl?gene=MMP3
MIRLET7C	MicroRNA Let-7c	RNA Gene		29	GC21P018103	9.01971	https://www.genecards.org/cgi-bin/carddisp.pl?gene=MIRLET7C
MIR342	MicroRNA 342	RNA Gene		27	GC14P100109	9.01172	https://www.genecards.org/cgi-bin/carddisp.pl?gene=MIR342
ANGPT1	Angiopoietin 1	Protein Coding	Q15389	54	GC08M107246	9.00533	https://www.genecards.org/cgi-bin/carddisp.pl?gene=ANGPT1
C9orf72	C9orf72-SMCR8 Complex Subunit	Protein Coding	Q96LT7	49	GC09M029601	9.00085	https://www.genecards.org/cgi-bin/carddisp.pl?gene=C9orf72
F8	Coagulation Factor VIII	Protein Coding	P00451	56	GC0XM154835	8.9979	https://www.genecards.org/cgi-bin/carddisp.pl?gene=F8
HK2	Hexokinase 2	Protein Coding	P52789	55	GC02P074947	8.9972	https://www.genecards.org/cgi-bin/carddisp.pl?gene=HK2
MIR18A	MicroRNA 18a	RNA Gene		26	GC13P091683	8.99569	https://www.genecards.org/cgi-bin/carddisp.pl?gene=MIR18A
CKMT1B	Creatine Kinase, Mitochondrial 1B	Protein Coding	P12532	46	GC15P157191	8.99232	https://www.genecards.org/cgi-bin/carddisp.pl?gene=CKMT1B
EMILIN1	Elastin Microfibril Interfacer 1	Protein Coding	Q9Y6C2	45	GC02P027078	8.9798	https://www.genecards.org/cgi-bin/carddisp.pl?gene=EMILIN1
MIR200A	MicroRNA 200a	RNA Gene		27	GC01P020464	8.96684	https://www.genecards.org/cgi-bin/carddisp.pl?gene=MIR200A
LINC02605	Long Intergenic Non-Protein Coding RNA 2605	RNA Gene		18	GC08P078838	8.96346	https://www.genecards.org/cgi-bin/carddisp.pl?gene=LINC02605
PNPT1	Polyribonucleotide Nucleotidyltransferase 1	Protein Coding	Q8TCS8	52	GC02M055634	8.95112	https://www.genecards.org/cgi-bin/carddisp.pl?gene=PNPT1
PNLIP	Pancreatic Lipase	Protein Coding	P16233	56	GC10P116545	8.94851	https://www.genecards.org/cgi-bin/carddisp.pl?gene=PNLIP
ACACA	Acetyl-CoA Carboxylase Alpha	Protein Coding	Q13085	58	GC17M037084	8.94598	https://www.genecards.org/cgi-bin/carddisp.pl?gene=ACACA
MIR324	MicroRNA 324	RNA Gene		28	GC17M007223	8.94406	https://www.genecards.org/cgi-bin/carddisp.pl?gene=MIR324
NR0B2	Nuclear Receptor Subfamily 0 Group B Member 2	Protein Coding	Q15466	49	GC01M031090	8.93526	https://www.genecards.org/cgi-bin/carddisp.pl?gene=NR0B2
MIR338	MicroRNA 338	RNA Gene		25	GC17M083631	8.93309	https://www.genecards.org/cgi-bin/carddisp.pl?gene=MIR338
PSMB8	Proteasome 20S Subunit Beta 8	Protein Coding	P28062	59	GC06M032840	8.92642	https://www.genecards.org/cgi-bin/carddisp.pl?gene=PSMB8
NOX4	NADPH Oxidase 4	Protein Coding	Q9NPH5	51	GC11M089324	8.91841	https://www.genecards.org/cgi-bin/carddisp.pl?gene=NOX4
MIR151A	MicroRNA 151a	RNA Gene		26	GC08M140928	8.91809	https://www.genecards.org/cgi-bin/carddisp.pl?gene=MIR151A
HNRNPA1	Heterogeneous Nuclear Ribonucleoprotein A1	Protein Coding	P09651	56	GC12P054280	8.91738	https://www.genecards.org/cgi-bin/carddisp.pl?gene=HNRNPA1
PRKCA	Protein Kinase C Alpha	Protein Coding	P17252	59	GC17P066302	8.91456	https://www.genecards.org/cgi-bin/carddisp.pl?gene=PRKCA
TIMP3	TIMP Metallopeptidase Inhibitor 3	Protein Coding	P35625	52	GC22P070427	8.90901	https://www.genecards.org/cgi-bin/carddisp.pl?gene=TIMP3
NOS1	Nitric Oxide Synthase 1	Protein Coding	P29475	58	GC12M117208	8.90827	https://www.genecards.org/cgi-bin/carddisp.pl?gene=NOS1
MIR212	MicroRNA 212	RNA Gene		27	GC17M002050	8.90213	https://www.genecards.org/cgi-bin/carddisp.pl?gene=MIR212
CD63	CD63 Molecule	Protein Coding	P08962	52	GC12M056016	8.89688	https://www.genecards.org/cgi-bin/carddisp.pl?gene=CD63
TRPA1	Transient Receptor Potential Cation Channel Subfamily A Member 1	Protein Coding	O75762	56	GC08M072019	8.88969	https://www.genecards.org/cgi-bin/carddisp.pl?gene=TRPA1
SHC1	SHC Adaptor Protein 1	Protein Coding	P29353	53	GC01M154962	8.88859	https://www.genecards.org/cgi-bin/carddisp.pl?gene=SHC1
BRCA2	BRCA2 DNA Repair Associated	Protein Coding	P51587	56	GC13P032315	8.88676	https://www.genecards.org/cgi-bin/carddisp.pl?gene=BRCA2
PNPO	Pyridoxamine 5'-Phosphate Oxidase	Protein Coding	Q9NVS9	53	GC17P047941	8.87946	https://www.genecards.org/cgi-bin/carddisp.pl?gene=PNPO
CAPN5	Calpain 5	Protein Coding	O15484	51	GC11P077066	8.8763	https://www.genecards.org/cgi-bin/carddisp.pl?gene=CAPN5
CSF2	Colony Stimulating Factor 2	Protein Coding	P04141	54	GC05P132073	8.87573	https://www.genecards.org/cgi-bin/carddisp.pl?gene=CSF2
ALAD	Aminolevulinate Dehydratase	Protein Coding	P13716	55	GC09M113386	8.8724	https://www.genecards.org/cgi-bin/carddisp.pl?gene=ALAD
MT-RNR2	Mitochondrially Encoded 16S RRNA	RNA Gene	Q8IVG9	25	GCMTP000953	8.85369	https://www.genecards.org/cgi-bin/carddisp.pl?gene=MT-RNR2
MIR182	MicroRNA 182	RNA Gene		28	GC07M129770	8.85183	https://www.genecards.org/cgi-bin/carddisp.pl?gene=MIR182
HSD17B4	Hydroxysteroid 17-Beta Dehydrogenase 4	Protein Coding	P51659	55	GC05P119452	8.84625	https://www.genecards.org/cgi-bin/carddisp.pl?gene=HSD17B4
MIR499A	MicroRNA 499a	RNA Gene		29	GC20P034990	8.84326	https://www.genecards.org/cgi-bin/carddisp.pl?gene=MIR499A
TGFBI	Transforming Growth Factor Beta Induced	Protein Coding	Q15582	54	GC05P136027	8.84318	https://www.genecards.org/cgi-bin/carddisp.pl?gene=TGFBI
IL5	Interleukin 5	Protein Coding	P05113	54	GC05M132541	8.82581	https://www.genecards.org/cgi-bin/carddisp.pl?gene=IL5
OPA1-AS1	OPA1 Antisense RNA 1	RNA Gene		20	GC03M193618	8.82405	https://www.genecards.org/cgi-bin/carddisp.pl?gene=OPA1-AS1
MAPK3	Mitogen-Activated Protein Kinase 3	Protein Coding	P27361	58	GC16M044057	8.8215	https://www.genecards.org/cgi-bin/carddisp.pl?gene=MAPK3
KRT18	Keratin 18	Protein Coding	P05783	58	GC12P052948	8.82057	https://www.genecards.org/cgi-bin/carddisp.pl?gene=KRT18
RPS6KB1	Ribosomal Protein S6 Kinase B1	Protein Coding	P23443	59	GC17P059893	8.807	https://www.genecards.org/cgi-bin/carddisp.pl?gene=RPS6KB1
TULP1	TUB Like Protein 1	Protein Coding	O00294	50	GC06M093924	8.7759	https://www.genecards.org/cgi-bin/carddisp.pl?gene=TULP1
IKBKB	Inhibitor Of Nuclear Factor Kappa B Kinase Subunit Beta	Protein Coding	O14920	62	GC08P042271	8.76794	https://www.genecards.org/cgi-bin/carddisp.pl?gene=IKBKB
KIF1C	Kinesin Family Member 1C	Protein Coding	O43896	50	GC17P111052	8.76488	https://www.genecards.org/cgi-bin/carddisp.pl?gene=KIF1C
NDUFB3	NADH:Ubiquinone Oxidoreductase Subunit B3	Protein Coding	O43676	49	GC02P201071	8.76075	https://www.genecards.org/cgi-bin/carddisp.pl?gene=NDUFB3
CKMT2	Creatine Kinase, Mitochondrial 2	Protein Coding	P17540	51	GC05P081233	8.74057	https://www.genecards.org/cgi-bin/carddisp.pl?gene=CKMT2
MTM1	Myotubularin 1	Protein Coding	Q13496	51	GC0XP150562	8.73999	https://www.genecards.org/cgi-bin/carddisp.pl?gene=MTM1
NDUFAF8	NADH:Ubiquinone Oxidoreductase Complex Assembly Factor 8	Protein Coding	A1L188	39	GC17P113359	8.73525	https://www.genecards.org/cgi-bin/carddisp.pl?gene=NDUFAF8
TGFB2	Transforming Growth Factor Beta 2	Protein Coding	P61812	60	GC01P218345	8.7319	https://www.genecards.org/cgi-bin/carddisp.pl?gene=TGFB2
EDNRA	Endothelin Receptor Type A	Protein Coding	P25101	58	GC04P147480	8.73118	https://www.genecards.org/cgi-bin/carddisp.pl?gene=EDNRA
SCD	Stearoyl-CoA Desaturase	Protein Coding	O00767	59	GC10P100347	8.72699	https://www.genecards.org/cgi-bin/carddisp.pl?gene=SCD
MAP2K1	Mitogen-Activated Protein Kinase Kinase 1	Protein Coding	Q02750	63	GC15P066386	8.71809	https://www.genecards.org/cgi-bin/carddisp.pl?gene=MAP2K1
GDF15	Growth Differentiation Factor 15	Protein Coding	Q99988	52	GC19P112633	8.71478	https://www.genecards.org/cgi-bin/carddisp.pl?gene=GDF15
ADA	Adenosine Deaminase	Protein Coding	P00813	60	GC20M044620	8.70736	https://www.genecards.org/cgi-bin/carddisp.pl?gene=ADA
ARSA	Arylsulfatase A	Protein Coding	P15289	56	GC22M050622	8.68928	https://www.genecards.org/cgi-bin/carddisp.pl?gene=ARSA
FBXL4	F-Box And Leucine Rich Repeat Protein 4	Protein Coding	Q9UKA2	47	GC06M098868	8.68193	https://www.genecards.org/cgi-bin/carddisp.pl?gene=FBXL4
MNX1	Motor Neuron And Pancreas Homeobox 1	Protein Coding	P50219	50	GC07M156994	8.6718	https://www.genecards.org/cgi-bin/carddisp.pl?gene=MNX1
CSF1	Colony Stimulating Factor 1	Protein Coding	P09603	53	GC01P109911	8.6627	https://www.genecards.org/cgi-bin/carddisp.pl?gene=CSF1
HTT	Huntingtin	Protein Coding	P42858	53	GC04P003041	8.65116	https://www.genecards.org/cgi-bin/carddisp.pl?gene=HTT
CHRNG	Cholinergic Receptor Nicotinic Gamma Subunit	Protein Coding	P07510	51	GC02P232539	8.64852	https://www.genecards.org/cgi-bin/carddisp.pl?gene=CHRNG
CPT1A	Carnitine Palmitoyltransferase 1A	Protein Coding	P50416	57	GC11M068754	8.64639	https://www.genecards.org/cgi-bin/carddisp.pl?gene=CPT1A
BBIP1	BBSome Interacting Protein 1	Protein Coding	A8MTZ0	40	GC10M110898	8.6405	https://www.genecards.org/cgi-bin/carddisp.pl?gene=BBIP1
AGRP	Agouti Related Neuropeptide	Protein Coding	O00253	48	GC16M067482	8.62372	https://www.genecards.org/cgi-bin/carddisp.pl?gene=AGRP
MIRLET7B	MicroRNA Let-7b	RNA Gene		27	GC22P070828	8.61578	https://www.genecards.org/cgi-bin/carddisp.pl?gene=MIRLET7B
OXT	Oxytocin/Neurophysin I Prepropeptide	Protein Coding	P01178	47	GC20P008141	8.61146	https://www.genecards.org/cgi-bin/carddisp.pl?gene=OXT
LGR5	Leucine Rich Repeat Containing G Protein-Coupled Receptor 5	Protein Coding	O75473	52	GC12P071439	8.60737	https://www.genecards.org/cgi-bin/carddisp.pl?gene=LGR5
ATP13A2	ATPase Cation Transporting 13A2	Protein Coding	Q9NQ11	53	GC01M016985	8.60537	https://www.genecards.org/cgi-bin/carddisp.pl?gene=ATP13A2
MB	Myoglobin	Protein Coding	P02144	54	GC22M035606	8.60058	https://www.genecards.org/cgi-bin/carddisp.pl?gene=MB
LYST	Lysosomal Trafficking Regulator	Protein Coding	Q99698	47	GC01M235661	8.59917	https://www.genecards.org/cgi-bin/carddisp.pl?gene=LYST
PTCH1	Patched 1	Protein Coding	Q13635	60	GC09M095442	8.58483	https://www.genecards.org/cgi-bin/carddisp.pl?gene=PTCH1
MERTK	MER Proto-Oncogene, Tyrosine Kinase	Protein Coding	Q12866	59	GC02P111898	8.57979	https://www.genecards.org/cgi-bin/carddisp.pl?gene=MERTK
FOXM1	Forkhead Box M1	Protein Coding	Q08050	52	GC12M002857	8.57808	https://www.genecards.org/cgi-bin/carddisp.pl?gene=FOXM1
CTSB	Cathepsin B	Protein Coding	P07858	60	GC08M011842	8.57693	https://www.genecards.org/cgi-bin/carddisp.pl?gene=CTSB
DIO2	Iodothyronine Deiodinase 2	Protein Coding	Q92813	48	GC14M080197	8.57076	https://www.genecards.org/cgi-bin/carddisp.pl?gene=DIO2
GJA1	Gap Junction Protein Alpha 1	Protein Coding	P17302	59	GC06P136245	8.56929	https://www.genecards.org/cgi-bin/carddisp.pl?gene=GJA1
NR1H4	Nuclear Receptor Subfamily 1 Group H Member 4	Protein Coding	Q96RI1	56	GC12P100473	8.56668	https://www.genecards.org/cgi-bin/carddisp.pl?gene=NR1H4
FURIN	Furin, Paired Basic Amino Acid Cleaving Enzyme	Protein Coding	P09958	56	GC15P090868	8.55851	https://www.genecards.org/cgi-bin/carddisp.pl?gene=FURIN
ADRB1	Adrenoceptor Beta 1	Protein Coding	P08588	57	GC10P114046	8.55287	https://www.genecards.org/cgi-bin/carddisp.pl?gene=ADRB1
MT-TT	Mitochondrially Encoded TRNA-Thr (ACN)	RNA Gene		22	GCMTP015890	8.54836	https://www.genecards.org/cgi-bin/carddisp.pl?gene=MT-TT
MIR10A	MicroRNA 10a	RNA Gene		27	GC17M048579	8.53137	https://www.genecards.org/cgi-bin/carddisp.pl?gene=MIR10A
MIR34C	MicroRNA 34c	RNA Gene		29	GC11P112480	8.53079	https://www.genecards.org/cgi-bin/carddisp.pl?gene=MIR34C
BAX	BCL2 Associated X, Apoptosis Regulator	Protein Coding	Q07812	60	GC19P048954	8.52796	https://www.genecards.org/cgi-bin/carddisp.pl?gene=BAX
CYP21A2	Cytochrome P450 Family 21 Subfamily A Member 2	Protein Coding	P08686	52	GC06P134844	8.51248	https://www.genecards.org/cgi-bin/carddisp.pl?gene=CYP21A2
NAGA	Alpha-N-Acetylgalactosaminidase	Protein Coding	P17050	53	GC22M042058	8.51185	https://www.genecards.org/cgi-bin/carddisp.pl?gene=NAGA
AP5Z1	Adaptor Related Protein Complex 5 Subunit Zeta 1	Protein Coding	O43299	46	GC07P004775	8.51063	https://www.genecards.org/cgi-bin/carddisp.pl?gene=AP5Z1
ATXN10	Ataxin 10	Protein Coding	Q9UBB4	51	GC22P070816	8.50731	https://www.genecards.org/cgi-bin/carddisp.pl?gene=ATXN10
TFRC	Transferrin Receptor	Protein Coding	P02786	59	GC03M196303	8.50564	https://www.genecards.org/cgi-bin/carddisp.pl?gene=TFRC
BLM	BLM RecQ Like Helicase	Protein Coding	P54132	58	GC15P090717	8.50245	https://www.genecards.org/cgi-bin/carddisp.pl?gene=BLM
IMMT	Inner Membrane Mitochondrial Protein	Protein Coding	Q16891	48	GC02M086144	8.49403	https://www.genecards.org/cgi-bin/carddisp.pl?gene=IMMT
MADD	MAP Kinase Activating Death Domain	Protein Coding	Q8WXG6	53	GC11P047771	8.49209	https://www.genecards.org/cgi-bin/carddisp.pl?gene=MADD
NR3C2	Nuclear Receptor Subfamily 3 Group C Member 2	Protein Coding	P08235	55	GC04M148078	8.47696	https://www.genecards.org/cgi-bin/carddisp.pl?gene=NR3C2
FGA	Fibrinogen Alpha Chain	Protein Coding	P02671	58	GC04M154583	8.47674	https://www.genecards.org/cgi-bin/carddisp.pl?gene=FGA
ITGA2	Integrin Subunit Alpha 2	Protein Coding	P17301	55	GC05P052989	8.46719	https://www.genecards.org/cgi-bin/carddisp.pl?gene=ITGA2
BBS5	Bardet-Biedl Syndrome 5	Protein Coding	Q8N3I7	48	GC02P169485	8.45852	https://www.genecards.org/cgi-bin/carddisp.pl?gene=BBS5
NR1H3	Nuclear Receptor Subfamily 1 Group H Member 3	Protein Coding	Q13133	55	GC11P047248	8.45603	https://www.genecards.org/cgi-bin/carddisp.pl?gene=NR1H3
FITM2	Fat Storage Inducing Transmembrane Protein 2	Protein Coding	Q8N6M3	43	GC20M044302	8.45586	https://www.genecards.org/cgi-bin/carddisp.pl?gene=FITM2
IFRD1	Interferon Related Developmental Regulator 1	Protein Coding	O00458	47	GC07P112422	8.4549	https://www.genecards.org/cgi-bin/carddisp.pl?gene=IFRD1
CYP1A2	Cytochrome P450 Family 1 Subfamily A Member 2	Protein Coding	P05177	54	GC15P074748	8.45478	https://www.genecards.org/cgi-bin/carddisp.pl?gene=CYP1A2
PTRH2	Peptidyl-TRNA Hydrolase 2	Protein Coding	Q9Y3E5	52	GC17M059674	8.45205	https://www.genecards.org/cgi-bin/carddisp.pl?gene=PTRH2
RLBP1	Retinaldehyde Binding Protein 1	Protein Coding	P12271	52	GC15M089209	8.44586	https://www.genecards.org/cgi-bin/carddisp.pl?gene=RLBP1
FASN	Fatty Acid Synthase	Protein Coding	P49327	58	GC17M082078	8.43914	https://www.genecards.org/cgi-bin/carddisp.pl?gene=FASN
CRYAA	Crystallin Alpha A	Protein Coding	P02489	53	GC21P043169	8.43603	https://www.genecards.org/cgi-bin/carddisp.pl?gene=CRYAA
YARS2	Tyrosyl-TRNA Synthetase 2	Protein Coding	Q9Y2Z4	52	GC12M032873	8.42875	https://www.genecards.org/cgi-bin/carddisp.pl?gene=YARS2
FN1	Fibronectin 1	Protein Coding	P02751	59	GC02M215360	8.42142	https://www.genecards.org/cgi-bin/carddisp.pl?gene=FN1
FABP3	Fatty Acid Binding Protein 3	Protein Coding	P05413	52	GC01M031376	8.41882	https://www.genecards.org/cgi-bin/carddisp.pl?gene=FABP3
POLD1	DNA Polymerase Delta 1, Catalytic Subunit	Protein Coding	P28340	54	GC19P113486	8.41854	https://www.genecards.org/cgi-bin/carddisp.pl?gene=POLD1
MAPK10	Mitogen-Activated Protein Kinase 10	Protein Coding	P53779	55	GC04M085990	8.417	https://www.genecards.org/cgi-bin/carddisp.pl?gene=MAPK10
CYP2C9	Cytochrome P450 Family 2 Subfamily C Member 9	Protein Coding	P11712	55	GC10P094938	8.41098	https://www.genecards.org/cgi-bin/carddisp.pl?gene=CYP2C9
F7	Coagulation Factor VII	Protein Coding	P08709	56	GC13P113105	8.40991	https://www.genecards.org/cgi-bin/carddisp.pl?gene=F7
DRD2	Dopamine Receptor D2	Protein Coding	P14416	58	GC11M113409	8.40281	https://www.genecards.org/cgi-bin/carddisp.pl?gene=DRD2
PRNP	Prion Protein (Kanno Blood Group)	Protein Coding	F7VJQ1	57	GC20P004686	8.39849	https://www.genecards.org/cgi-bin/carddisp.pl?gene=PRNP
SIL1	SIL1 Nucleotide Exchange Factor	Protein Coding	Q9H173	50	GC05M138975	8.39139	https://www.genecards.org/cgi-bin/carddisp.pl?gene=SIL1
RPGRIP1L	RPGRIP1 Like	Protein Coding	Q68CZ1	51	GC16M053701	8.38546	https://www.genecards.org/cgi-bin/carddisp.pl?gene=RPGRIP1L
KCNA2	Potassium Voltage-Gated Channel Subfamily A Member 2	Protein Coding	P16389	55	GC01M110519	8.38149	https://www.genecards.org/cgi-bin/carddisp.pl?gene=KCNA2
CPT2	Carnitine Palmitoyltransferase 2	Protein Coding	P23786	59	GC01P053196	8.37818	https://www.genecards.org/cgi-bin/carddisp.pl?gene=CPT2
EMSLR	E2F1 MRNA Stabilizing LncRNA	RNA Gene		19	GC07P106459	8.37036	https://www.genecards.org/cgi-bin/carddisp.pl?gene=EMSLR
TRIB3	Tribbles Pseudokinase 3	Protein Coding	Q96RU7	50	GC20P000365	8.36918	https://www.genecards.org/cgi-bin/carddisp.pl?gene=TRIB3
KLHDC2	Kelch Domain Containing 2	Protein Coding	Q9Y2U9	44	GC14P050643	8.36807	https://www.genecards.org/cgi-bin/carddisp.pl?gene=KLHDC2
CFAP410	Cilia And Flagella Associated Protein 410	Protein Coding	O43822	44	GC21M044330	8.35698	https://www.genecards.org/cgi-bin/carddisp.pl?gene=CFAP410
GK	Glycerol Kinase	Protein Coding	P32189	54	GC0XP031403	8.34016	https://www.genecards.org/cgi-bin/carddisp.pl?gene=GK
TRIM32	Tripartite Motif Containing 32	Protein Coding	Q13049	52	GC09P116687	8.33995	https://www.genecards.org/cgi-bin/carddisp.pl?gene=TRIM32
APOA1-AS	APOA1 Antisense RNA	RNA Gene		22	GC11P116836	8.3394	https://www.genecards.org/cgi-bin/carddisp.pl?gene=APOA1-AS
RAB11A	RAB11A, Member RAS Oncogene Family	Protein Coding	P62491	54	GC15P157667	8.33922	https://www.genecards.org/cgi-bin/carddisp.pl?gene=RAB11A
AIF1	Allograft Inflammatory Factor 1	Protein Coding	P55008	48	GC06P134819	8.32817	https://www.genecards.org/cgi-bin/carddisp.pl?gene=AIF1
INPPL1	Inositol Polyphosphate Phosphatase Like 1	Protein Coding	O15357	56	GC11P072223	8.32383	https://www.genecards.org/cgi-bin/carddisp.pl?gene=INPPL1
SLC9A1	Solute Carrier Family 9 Member A1	Protein Coding	P19634	58	GC01M031098	8.3234	https://www.genecards.org/cgi-bin/carddisp.pl?gene=SLC9A1
IGFBP7	Insulin Like Growth Factor Binding Protein 7	Protein Coding	Q16270	54	GC04M057030	8.32283	https://www.genecards.org/cgi-bin/carddisp.pl?gene=IGFBP7
ELOVL4	ELOVL Fatty Acid Elongase 4	Protein Coding	Q9GZR5	53	GC06M079914	8.32066	https://www.genecards.org/cgi-bin/carddisp.pl?gene=ELOVL4
MYOC	Myocilin	Protein Coding	Q99972	50	GC01M171604	8.3128	https://www.genecards.org/cgi-bin/carddisp.pl?gene=MYOC
DCTN2	Dynactin Subunit 2	Protein Coding	Q13561	48	GC12M059339	8.31262	https://www.genecards.org/cgi-bin/carddisp.pl?gene=DCTN2
OPN4	Opsin 4	Protein Coding	Q9UHM6	48	GC10P086654	8.31178	https://www.genecards.org/cgi-bin/carddisp.pl?gene=OPN4
TRB	T Cell Receptor Beta Locus	Protein Coding	P0DSE2	28	GC07P159548	8.29281	https://www.genecards.org/cgi-bin/carddisp.pl?gene=TRB
SLC22A2	Solute Carrier Family 22 Member 2	Protein Coding	O15244	52	GC06M160222	8.28644	https://www.genecards.org/cgi-bin/carddisp.pl?gene=SLC22A2
MIR193A	MicroRNA 193a	RNA Gene		27	GC17P031559	8.28048	https://www.genecards.org/cgi-bin/carddisp.pl?gene=MIR193A
MIR532	MicroRNA 532	RNA Gene		24	GC0XP057619	8.26404	https://www.genecards.org/cgi-bin/carddisp.pl?gene=MIR532
ETFDH	Electron Transfer Flavoprotein Dehydrogenase	Protein Coding	Q16134	54	GC04P158672	8.26336	https://www.genecards.org/cgi-bin/carddisp.pl?gene=ETFDH
APOC1	Apolipoprotein C1	Protein Coding	P02654	49	GC19P044914	8.25895	https://www.genecards.org/cgi-bin/carddisp.pl?gene=APOC1
CREBBP	CREB Binding Protein	Protein Coding	Q92793	62	GC16M020489	8.25658	https://www.genecards.org/cgi-bin/carddisp.pl?gene=CREBBP
F9	Coagulation Factor IX	Protein Coding	P00740	56	GC0XP139530	8.25656	https://www.genecards.org/cgi-bin/carddisp.pl?gene=F9
COASY	Coenzyme A Synthase	Protein Coding	Q13057	53	GC17P042561	8.24647	https://www.genecards.org/cgi-bin/carddisp.pl?gene=COASY
OGT	O-Linked N-Acetylglucosamine (GlcNAc) Transferase	Protein Coding	O15294	55	GC0XP071735	8.2395	https://www.genecards.org/cgi-bin/carddisp.pl?gene=OGT
RBP3	Retinol Binding Protein 3	Protein Coding	P10745	52	GC10P047348	8.2328	https://www.genecards.org/cgi-bin/carddisp.pl?gene=RBP3
GNB4	G Protein Subunit Beta 4	Protein Coding	Q9HAV0	51	GC03M179397	8.22824	https://www.genecards.org/cgi-bin/carddisp.pl?gene=GNB4
MIR30B	MicroRNA 30b	RNA Gene		29	GC08M134800	8.22165	https://www.genecards.org/cgi-bin/carddisp.pl?gene=MIR30B
ATP7B	ATPase Copper Transporting Beta	Protein Coding	P35670	56	GC13M051930	8.20964	https://www.genecards.org/cgi-bin/carddisp.pl?gene=ATP7B
MMP14	Matrix Metallopeptidase 14	Protein Coding	P50281	59	GC14P045941	8.20785	https://www.genecards.org/cgi-bin/carddisp.pl?gene=MMP14
PTPN11	Protein Tyrosine Phosphatase Non-Receptor Type 11	Protein Coding	Q06124	62	GC12P112418	8.19896	https://www.genecards.org/cgi-bin/carddisp.pl?gene=PTPN11
NIPSNAP3B	Nipsnap Homolog 3B	Protein Coding	Q9BS92	44	GC09P104763	8.18914	https://www.genecards.org/cgi-bin/carddisp.pl?gene=NIPSNAP3B
PRKN	Parkin RBR E3 Ubiquitin Protein Ligase	Protein Coding	O60260	58	GC06M161348	8.18636	https://www.genecards.org/cgi-bin/carddisp.pl?gene=PRKN
CYP7B1	Cytochrome P450 Family 7 Subfamily B Member 1	Protein Coding	O75881	53	GC08M064587	8.17125	https://www.genecards.org/cgi-bin/carddisp.pl?gene=CYP7B1
FGF23	Fibroblast Growth Factor 23	Protein Coding	Q9GZV9	55	GC12M004368	8.1597	https://www.genecards.org/cgi-bin/carddisp.pl?gene=FGF23
MIR451A	MicroRNA 451a	RNA Gene		25	GC17M028861	8.15944	https://www.genecards.org/cgi-bin/carddisp.pl?gene=MIR451A
NFASC	Neurofascin	Protein Coding	O94856	52	GC01P204828	8.15937	https://www.genecards.org/cgi-bin/carddisp.pl?gene=NFASC
FGF8	Fibroblast Growth Factor 8	Protein Coding	P55075	57	GC10M101770	8.14412	https://www.genecards.org/cgi-bin/carddisp.pl?gene=FGF8
NTS	Neurotensin	Protein Coding	P30990	50	GC12P085876	8.13898	https://www.genecards.org/cgi-bin/carddisp.pl?gene=NTS
COA3	Cytochrome C Oxidase Assembly Factor 3	Protein Coding	Q9Y2R0	41	GC17M042795	8.13509	https://www.genecards.org/cgi-bin/carddisp.pl?gene=COA3
GUSB	Glucuronidase Beta	Protein Coding	P08236	56	GC07M065960	8.13022	https://www.genecards.org/cgi-bin/carddisp.pl?gene=GUSB
EIF2B1	Eukaryotic Translation Initiation Factor 2B Subunit Alpha	Protein Coding	Q14232	51	GC12M123620	8.11244	https://www.genecards.org/cgi-bin/carddisp.pl?gene=EIF2B1
ESR2	Estrogen Receptor 2	Protein Coding	Q92731	58	GC14M064084	8.11137	https://www.genecards.org/cgi-bin/carddisp.pl?gene=ESR2
HLA-C	Major Histocompatibility Complex, Class I, C	Protein Coding	P10321	53	GC06M093737	8.1102	https://www.genecards.org/cgi-bin/carddisp.pl?gene=HLA-C
KCNJ1	Potassium Inwardly Rectifying Channel Subfamily J Member 1	Protein Coding	P48048	56	GC11M128741	8.08913	https://www.genecards.org/cgi-bin/carddisp.pl?gene=KCNJ1
PITRM1	Pitrilysin Metallopeptidase 1	Protein Coding	Q5JRX3	49	GC10M003138	8.08446	https://www.genecards.org/cgi-bin/carddisp.pl?gene=PITRM1
PBX1	PBX Homeobox 1	Protein Coding	P40424	57	GC01P165730	8.07609	https://www.genecards.org/cgi-bin/carddisp.pl?gene=PBX1
EPHX1	Epoxide Hydrolase 1	Protein Coding	P07099	53	GC01P225810	8.07339	https://www.genecards.org/cgi-bin/carddisp.pl?gene=EPHX1
HERC2	HECT And RLD Domain Containing E3 Ubiquitin Protein Ligase 2	Protein Coding	O95714	54	GC15M028111	8.06563	https://www.genecards.org/cgi-bin/carddisp.pl?gene=HERC2
NDUFA12	NADH:Ubiquinone Oxidoreductase Subunit A12	Protein Coding	Q9UI09	52	GC12M094898	8.06545	https://www.genecards.org/cgi-bin/carddisp.pl?gene=NDUFA12
CARS1	Cysteinyl-TRNA Synthetase 1	Protein Coding	P49589	50	GC11M003000	8.05288	https://www.genecards.org/cgi-bin/carddisp.pl?gene=CARS1
MFN1	Mitofusin 1	Protein Coding	Q8IWA4	51	GC03P179347	8.04032	https://www.genecards.org/cgi-bin/carddisp.pl?gene=MFN1
ZFHX3	Zinc Finger Homeobox 3	Protein Coding	Q15911	52	GC16M072782	8.02804	https://www.genecards.org/cgi-bin/carddisp.pl?gene=ZFHX3
PROM1	Prominin 1	Protein Coding	O43490	55	GC04M015965	8.01713	https://www.genecards.org/cgi-bin/carddisp.pl?gene=PROM1
VPS13A	Vacuolar Protein Sorting 13 Homolog A	Protein Coding	Q96RL7	50	GC09P077177	8.00356	https://www.genecards.org/cgi-bin/carddisp.pl?gene=VPS13A
SMAD4	SMAD Family Member 4	Protein Coding	Q13485	61	GC18P051028	8.00278	https://www.genecards.org/cgi-bin/carddisp.pl?gene=SMAD4
ERCC2	ERCC Excision Repair 2, TFIIH Core Complex Helicase Subunit	Protein Coding	P18074	56	GC19M045349	7.99989	https://www.genecards.org/cgi-bin/carddisp.pl?gene=ERCC2
TCF4	Transcription Factor 4	Protein Coding	P15884	56	GC18M055222	7.99207	https://www.genecards.org/cgi-bin/carddisp.pl?gene=TCF4
PDGFB	Platelet Derived Growth Factor Subunit B	Protein Coding	P01127	60	GC22M077951	7.99162	https://www.genecards.org/cgi-bin/carddisp.pl?gene=PDGFB
HTR2A	5-Hydroxytryptamine Receptor 2A	Protein Coding	P28223	56	GC13M046831	7.98345	https://www.genecards.org/cgi-bin/carddisp.pl?gene=HTR2A
NFKBIA	NFKB Inhibitor Alpha	Protein Coding	P25963	59	GC14M035401	7.97814	https://www.genecards.org/cgi-bin/carddisp.pl?gene=NFKBIA
CHGA	Chromogranin A	Protein Coding	P10645	53	GC14P092990	7.97399	https://www.genecards.org/cgi-bin/carddisp.pl?gene=CHGA
MIR455	MicroRNA 455	RNA Gene		27	GC09P114209	7.96528	https://www.genecards.org/cgi-bin/carddisp.pl?gene=MIR455
MSTN	Myostatin	Protein Coding	O14793	55	GC02M190055	7.96073	https://www.genecards.org/cgi-bin/carddisp.pl?gene=MSTN
TGIF1	TGFB Induced Factor Homeobox 1	Protein Coding	Q15583	55	GC18P003411	7.95169	https://www.genecards.org/cgi-bin/carddisp.pl?gene=TGIF1
COQ9	Coenzyme Q9	Protein Coding	O75208	50	GC16P057447	7.9356	https://www.genecards.org/cgi-bin/carddisp.pl?gene=COQ9
ABCB1	ATP Binding Cassette Subfamily B Member 1	Protein Coding	P08183	60	GC07M087504	7.93444	https://www.genecards.org/cgi-bin/carddisp.pl?gene=ABCB1
ERCC8	ERCC Excision Repair 8, CSA Ubiquitin Ligase Complex Subunit	Protein Coding	Q13216	50	GC05M060913	7.93014	https://www.genecards.org/cgi-bin/carddisp.pl?gene=ERCC8
OTX2	Orthodenticle Homeobox 2	Protein Coding	P32243	55	GC14M056799	7.92609	https://www.genecards.org/cgi-bin/carddisp.pl?gene=OTX2
ATP1A3	ATPase Na+/K+ Transporting Subunit Alpha 3	Protein Coding	P13637	57	GC19M041966	7.91275	https://www.genecards.org/cgi-bin/carddisp.pl?gene=ATP1A3
CYP17A1	Cytochrome P450 Family 17 Subfamily A Member 1	Protein Coding	P05093	58	GC10M102830	7.90494	https://www.genecards.org/cgi-bin/carddisp.pl?gene=CYP17A1
IRAK1	Interleukin 1 Receptor Associated Kinase 1	Protein Coding	P51617	58	GC0XM154010	7.90095	https://www.genecards.org/cgi-bin/carddisp.pl?gene=IRAK1
SUCLA2	Succinate-CoA Ligase ADP-Forming Subunit Beta	Protein Coding	Q9P2R7	54	GC13M047745	7.89412	https://www.genecards.org/cgi-bin/carddisp.pl?gene=SUCLA2
SMAD3	SMAD Family Member 3	Protein Coding	P84022	61	GC15P067063	7.89258	https://www.genecards.org/cgi-bin/carddisp.pl?gene=SMAD3
MIR128-1	MicroRNA 128-1	RNA Gene		26	GC02P135665	7.86599	https://www.genecards.org/cgi-bin/carddisp.pl?gene=MIR128-1
GCLC	Glutamate-Cysteine Ligase Catalytic Subunit	Protein Coding	P48506	53	GC06M053497	7.86088	https://www.genecards.org/cgi-bin/carddisp.pl?gene=GCLC
ITPR1	Inositol 1,4,5-Trisphosphate Receptor Type 1	Protein Coding	Q14643	58	GC03P004486	7.85082	https://www.genecards.org/cgi-bin/carddisp.pl?gene=ITPR1
PI4KA	Phosphatidylinositol 4-Kinase Alpha	Protein Coding	P42356	56	GC22M020707	7.84916	https://www.genecards.org/cgi-bin/carddisp.pl?gene=PI4KA
IFNA1	Interferon Alpha 1	Protein Coding	P01562	48	GC09P021770	7.84829	https://www.genecards.org/cgi-bin/carddisp.pl?gene=IFNA1
CCKAR	Cholecystokinin A Receptor	Protein Coding	P32238	54	GC04M026483	7.84135	https://www.genecards.org/cgi-bin/carddisp.pl?gene=CCKAR
RABAC1	Rab Acceptor 1	Protein Coding	Q9UI14	43	GC19M041956	7.84031	https://www.genecards.org/cgi-bin/carddisp.pl?gene=RABAC1
RP2	RP2 Activator Of ARL3 GTPase	Protein Coding	O75695	50	GC0XP046837	7.832	https://www.genecards.org/cgi-bin/carddisp.pl?gene=RP2
MYOT	Myotilin	Protein Coding	Q9UBF9	50	GC05P137867	7.82944	https://www.genecards.org/cgi-bin/carddisp.pl?gene=MYOT
IL18R1	Interleukin 18 Receptor 1	Protein Coding	Q13478	52	GC02P102311	7.81673	https://www.genecards.org/cgi-bin/carddisp.pl?gene=IL18R1
RPGR	Retinitis Pigmentosa GTPase Regulator	Protein Coding	Q92834	51	GC0XM038269	7.8139	https://www.genecards.org/cgi-bin/carddisp.pl?gene=RPGR
PRPF31	Pre-MRNA Processing Factor 31	Protein Coding	Q8WWY3	52	GC19P113671	7.80983	https://www.genecards.org/cgi-bin/carddisp.pl?gene=PRPF31
HLA-DPA1	Major Histocompatibility Complex, Class II, DP Alpha 1	Protein Coding	P20036	49	GC06M033064	7.80516	https://www.genecards.org/cgi-bin/carddisp.pl?gene=HLA-DPA1
NIPA1	NIPA Magnesium Transporter 1	Protein Coding	Q7RTP0	48	GC15P022773	7.80049	https://www.genecards.org/cgi-bin/carddisp.pl?gene=NIPA1
CCL3	C-C Motif Chemokine Ligand 3	Protein Coding	P10147	50	GC17M036088	7.7964	https://www.genecards.org/cgi-bin/carddisp.pl?gene=CCL3
NR2E3	Nuclear Receptor Subfamily 2 Group E Member 3	Protein Coding	Q9Y5X4	50	GC15P071792	7.78429	https://www.genecards.org/cgi-bin/carddisp.pl?gene=NR2E3
CRB1	Crumbs Cell Polarity Complex Component 1	Protein Coding	P82279	51	GC01P197208	7.78379	https://www.genecards.org/cgi-bin/carddisp.pl?gene=CRB1
MIR199B	MicroRNA 199b	RNA Gene		27	GC09M128244	7.78047	https://www.genecards.org/cgi-bin/carddisp.pl?gene=MIR199B
ATPAF2	ATP Synthase Mitochondrial F1 Complex Assembly Factor 2	Protein Coding	Q8N5M1	47	GC17M017977	7.7763	https://www.genecards.org/cgi-bin/carddisp.pl?gene=ATPAF2
COQ8A	Coenzyme Q8A	Protein Coding	Q8NI60	52	GC01P226939	7.77093	https://www.genecards.org/cgi-bin/carddisp.pl?gene=COQ8A
CX3CL1	C-X3-C Motif Chemokine Ligand 1	Protein Coding	P78423	53	GC16P057372	7.76609	https://www.genecards.org/cgi-bin/carddisp.pl?gene=CX3CL1
PTS	6-Pyruvoyltetrahydropterin Synthase	Protein Coding	Q03393	54	GC11P112226	7.7655	https://www.genecards.org/cgi-bin/carddisp.pl?gene=PTS
C11orf65	Chromosome 11 Open Reading Frame 65	Protein Coding	Q8NCR3	40	GC11M108308	7.75961	https://www.genecards.org/cgi-bin/carddisp.pl?gene=C11orf65
CHI3L1	Chitinase 3 Like 1	Protein Coding	P36222	54	GC01M203148	7.7539	https://www.genecards.org/cgi-bin/carddisp.pl?gene=CHI3L1
CANX	Calnexin	Protein Coding	P27824	54	GC05P179678	7.75074	https://www.genecards.org/cgi-bin/carddisp.pl?gene=CANX
TYR	Tyrosinase	Protein Coding	P14679	57	GC11P089177	7.74064	https://www.genecards.org/cgi-bin/carddisp.pl?gene=TYR
MIR196A1	MicroRNA 196a-1	RNA Gene		29	GC17M048632	7.73961	https://www.genecards.org/cgi-bin/carddisp.pl?gene=MIR196A1
MIR100	MicroRNA 100	RNA Gene		28	GC11M122152	7.7207	https://www.genecards.org/cgi-bin/carddisp.pl?gene=MIR100
ARSB	Arylsulfatase B	Protein Coding	P15848	55	GC05M078777	7.71759	https://www.genecards.org/cgi-bin/carddisp.pl?gene=ARSB
NDUFAF3	NADH:Ubiquinone Oxidoreductase Complex Assembly Factor 3	Protein Coding	Q9BU61	47	GC03P049020	7.70567	https://www.genecards.org/cgi-bin/carddisp.pl?gene=NDUFAF3
PTX3	Pentraxin 3	Protein Coding	P26022	51	GC03P157436	7.70488	https://www.genecards.org/cgi-bin/carddisp.pl?gene=PTX3
GPX7	Glutathione Peroxidase 7	Protein Coding	Q96SL4	51	GC01P052602	7.70445	https://www.genecards.org/cgi-bin/carddisp.pl?gene=GPX7
SULT1A3	Sulfotransferase Family 1A Member 3	Protein Coding	P0DMM9	45	GC16P030199	7.70327	https://www.genecards.org/cgi-bin/carddisp.pl?gene=SULT1A3
CISH	Cytokine Inducible SH2 Containing Protein	Protein Coding	Q9NSE2	53	GC03M053819	7.70072	https://www.genecards.org/cgi-bin/carddisp.pl?gene=CISH
NCF1	Neutrophil Cytosolic Factor 1	Protein Coding	P14598	55	GC07P086277	7.6989	https://www.genecards.org/cgi-bin/carddisp.pl?gene=NCF1
MIR31	MicroRNA 31	RNA Gene		27	GC09M022147	7.69829	https://www.genecards.org/cgi-bin/carddisp.pl?gene=MIR31
ITGB3	Integrin Subunit Beta 3	Protein Coding	P05106	61	GC17P112532	7.69781	https://www.genecards.org/cgi-bin/carddisp.pl?gene=ITGB3
GPT2	Glutamic--Pyruvic Transaminase 2	Protein Coding	Q8TD30	54	GC16P082088	7.69667	https://www.genecards.org/cgi-bin/carddisp.pl?gene=GPT2
TEK	TEK Receptor Tyrosine Kinase	Protein Coding	Q02763	60	GC09P027109	7.69041	https://www.genecards.org/cgi-bin/carddisp.pl?gene=TEK
HSPB2	Heat Shock Protein Family B (Small) Member 2	Protein Coding	Q16082	48	GC11P112498	7.6838	https://www.genecards.org/cgi-bin/carddisp.pl?gene=HSPB2
MAF	MAF BZIP Transcription Factor	Protein Coding	O75444	54	GC16M079204	7.68272	https://www.genecards.org/cgi-bin/carddisp.pl?gene=MAF
GPX2	Glutathione Peroxidase 2	Protein Coding	P18283	50	GC14M064939	7.6802	https://www.genecards.org/cgi-bin/carddisp.pl?gene=GPX2
SCO1	Synthesis Of Cytochrome C Oxidase 1	Protein Coding	O75880	53	GC17M010672	7.67974	https://www.genecards.org/cgi-bin/carddisp.pl?gene=SCO1
SLC40A1	Solute Carrier Family 40 Member 1	Protein Coding	Q9NP59	56	GC02M189560	7.67901	https://www.genecards.org/cgi-bin/carddisp.pl?gene=SLC40A1
ACER3	Alkaline Ceramidase 3	Protein Coding	Q9NUN7	45	GC11P076860	7.67644	https://www.genecards.org/cgi-bin/carddisp.pl?gene=ACER3
RDH12	Retinol Dehydrogenase 12	Protein Coding	Q96NR8	53	GC14P067701	7.67538	https://www.genecards.org/cgi-bin/carddisp.pl?gene=RDH12
BTNL2	Butyrophilin Like 2	Protein Coding	Q9UIR0	48	GC06M032393	7.67439	https://www.genecards.org/cgi-bin/carddisp.pl?gene=BTNL2
LOC113687175	H3K27ac-H3K4me1 HESC Enhancer GRCh37_chr7:100224056-100224820	Functional Element		9	GC07P100626	7.67432	https://www.genecards.org/cgi-bin/carddisp.pl?gene=LOC113687175
ATP5MK	ATP Synthase Membrane Subunit K	Protein Coding	Q96IX5	43	GC10M103397	7.67155	https://www.genecards.org/cgi-bin/carddisp.pl?gene=ATP5MK
VIM	Vimentin	Protein Coding	P08670	60	GC10P017227	7.6689	https://www.genecards.org/cgi-bin/carddisp.pl?gene=VIM
ATP5F1A	ATP Synthase F1 Subunit Alpha	Protein Coding	P25705	54	GC18M046081	7.66183	https://www.genecards.org/cgi-bin/carddisp.pl?gene=ATP5F1A
OFD1	OFD1 Centriole And Centriolar Satellite Protein	Protein Coding	O75665	52	GC0XP013714	7.66112	https://www.genecards.org/cgi-bin/carddisp.pl?gene=OFD1
SCAPER	S-Phase Cyclin A Associated Protein In The ER	Protein Coding	Q9BY12	45	GC15M076347	7.65652	https://www.genecards.org/cgi-bin/carddisp.pl?gene=SCAPER
PRPH	Peripherin	Protein Coding	P41219	52	GC12P060248	7.65429	https://www.genecards.org/cgi-bin/carddisp.pl?gene=PRPH
MIR224	MicroRNA 224	RNA Gene		24	GC0XM151958	7.65294	https://www.genecards.org/cgi-bin/carddisp.pl?gene=MIR224
PKLR	Pyruvate Kinase L/R	Protein Coding	P30613	55	GC01M155289	7.64999	https://www.genecards.org/cgi-bin/carddisp.pl?gene=PKLR
MIR106B	MicroRNA 106b	RNA Gene		29	GC07M105256	7.6484	https://www.genecards.org/cgi-bin/carddisp.pl?gene=MIR106B
HKDC1	Hexokinase Domain Containing 1	Protein Coding	Q2TB90	50	GC10P069220	7.64138	https://www.genecards.org/cgi-bin/carddisp.pl?gene=HKDC1
RHOA	Ras Homolog Family Member A	Protein Coding	P61586	59	GC03M049359	7.63619	https://www.genecards.org/cgi-bin/carddisp.pl?gene=RHOA
STYX	Serine/Threonine/Tyrosine Interacting Protein	Protein Coding	Q8WUJ0	43	GC14P052730	7.63462	https://www.genecards.org/cgi-bin/carddisp.pl?gene=STYX
PDK4	Pyruvate Dehydrogenase Kinase 4	Protein Coding	Q16654	52	GC07M095583	7.62017	https://www.genecards.org/cgi-bin/carddisp.pl?gene=PDK4
GRB14	Growth Factor Receptor Bound Protein 14	Protein Coding	Q14449	51	GC02M164492	7.61723	https://www.genecards.org/cgi-bin/carddisp.pl?gene=GRB14
LINC-ROR	Long Intergenic Non-Protein Coding RNA, Regulator Of Reprogramming	RNA Gene		23	GC18M057054	7.6163	https://www.genecards.org/cgi-bin/carddisp.pl?gene=LINC-ROR
SDCCAG8	SHH Signaling And Ciliogenesis Regulator SDCCAG8	Protein Coding	Q86SQ7	51	GC01P243255	7.61189	https://www.genecards.org/cgi-bin/carddisp.pl?gene=SDCCAG8
CTSD	Cathepsin D	Protein Coding	P07339	61	GC11M001752	7.61101	https://www.genecards.org/cgi-bin/carddisp.pl?gene=CTSD
GPBAR1	G Protein-Coupled Bile Acid Receptor 1	Protein Coding	Q8TDU6	48	GC02P218259	7.60993	https://www.genecards.org/cgi-bin/carddisp.pl?gene=GPBAR1
CEP19	Centrosomal Protein 19	Protein Coding	Q96LK0	43	GC03M196706	7.60277	https://www.genecards.org/cgi-bin/carddisp.pl?gene=CEP19
IL1R1	Interleukin 1 Receptor Type 1	Protein Coding	P14778	56	GC02P102136	7.60268	https://www.genecards.org/cgi-bin/carddisp.pl?gene=IL1R1
ERN1	Endoplasmic Reticulum To Nucleus Signaling 1	Protein Coding	O75460	56	GC17M064039	7.60047	https://www.genecards.org/cgi-bin/carddisp.pl?gene=ERN1
TNNT2	Troponin T2, Cardiac Type	Protein Coding	P45379	56	GC01M201359	7.59987	https://www.genecards.org/cgi-bin/carddisp.pl?gene=TNNT2
CHAT	Choline O-Acetyltransferase	Protein Coding	P28329	57	GC10P049609	7.59165	https://www.genecards.org/cgi-bin/carddisp.pl?gene=CHAT
MTHFD1	Methylenetetrahydrofolate Dehydrogenase, Cyclohydrolase And Formyltetrahydrofolate Synthetase 1	Protein Coding	P11586	55	GC14P064388	7.58211	https://www.genecards.org/cgi-bin/carddisp.pl?gene=MTHFD1
MIR296	MicroRNA 296	RNA Gene		25	GC20M058817	7.58112	https://www.genecards.org/cgi-bin/carddisp.pl?gene=MIR296
EXOSC9	Exosome Component 9	Protein Coding	Q06265	50	GC04P121801	7.57076	https://www.genecards.org/cgi-bin/carddisp.pl?gene=EXOSC9
CYP27A1	Cytochrome P450 Family 27 Subfamily A Member 1	Protein Coding	Q02318	55	GC02P218781	7.56969	https://www.genecards.org/cgi-bin/carddisp.pl?gene=CYP27A1
MIR335	MicroRNA 335	RNA Gene		27	GC07P130496	7.5668	https://www.genecards.org/cgi-bin/carddisp.pl?gene=MIR335
PRKACB	Protein Kinase CAMP-Activated Catalytic Subunit Beta	Protein Coding	P22694	57	GC01P084078	7.56304	https://www.genecards.org/cgi-bin/carddisp.pl?gene=PRKACB
ATRIP	ATR Interacting Protein	Protein Coding	Q8WXE1	51	GC03P057588	7.55984	https://www.genecards.org/cgi-bin/carddisp.pl?gene=ATRIP
SNAP23	Synaptosome Associated Protein 23	Protein Coding	O00161	51	GC15P042491	7.55845	https://www.genecards.org/cgi-bin/carddisp.pl?gene=SNAP23
CASP8	Caspase 8	Protein Coding	Q14790	61	GC02P201233	7.54492	https://www.genecards.org/cgi-bin/carddisp.pl?gene=CASP8
COX4I1	Cytochrome C Oxidase Subunit 4I1	Protein Coding	P13073	53	GC16P085798	7.54307	https://www.genecards.org/cgi-bin/carddisp.pl?gene=COX4I1
GPX5	Glutathione Peroxidase 5	Protein Coding	O75715	47	GC06P028525	7.53542	https://www.genecards.org/cgi-bin/carddisp.pl?gene=GPX5
GPX6	Glutathione Peroxidase 6	Protein Coding	P59796	43	GC06M028503	7.53542	https://www.genecards.org/cgi-bin/carddisp.pl?gene=GPX6
PDE6A	Phosphodiesterase 6A	Protein Coding	P16499	53	GC05M149857	7.5298	https://www.genecards.org/cgi-bin/carddisp.pl?gene=PDE6A
CD59	CD59 Molecule (CD59 Blood Group)	Protein Coding	P13987	55	GC11M033717	7.5276	https://www.genecards.org/cgi-bin/carddisp.pl?gene=CD59
SMPD1	Sphingomyelin Phosphodiesterase 1	Protein Coding	P17405	57	GC11P006390	7.51918	https://www.genecards.org/cgi-bin/carddisp.pl?gene=SMPD1
VIP	Vasoactive Intestinal Peptide	Protein Coding	P01282	53	GC06P152750	7.50853	https://www.genecards.org/cgi-bin/carddisp.pl?gene=VIP
CACNA1C	Calcium Voltage-Gated Channel Subunit Alpha1 C	Protein Coding	Q13936	58	GC12P001970	7.50501	https://www.genecards.org/cgi-bin/carddisp.pl?gene=CACNA1C
ELOVL5	ELOVL Fatty Acid Elongase 5	Protein Coding	Q9NYP7	50	GC06M053267	7.50238	https://www.genecards.org/cgi-bin/carddisp.pl?gene=ELOVL5
APOH	Apolipoprotein H	Protein Coding	P02749	53	GC17M066212	7.50086	https://www.genecards.org/cgi-bin/carddisp.pl?gene=APOH
EDNRB	Endothelin Receptor Type B	Protein Coding	P24530	59	GC13M077895	7.49183	https://www.genecards.org/cgi-bin/carddisp.pl?gene=EDNRB
PARK7	Parkinsonism Associated Deglycase	Protein Coding	Q99497	56	GC01P039429	7.48439	https://www.genecards.org/cgi-bin/carddisp.pl?gene=PARK7
PRKACG	Protein Kinase CAMP-Activated Catalytic Subunit Gamma	Protein Coding	P22612	54	GC09M070876	7.48306	https://www.genecards.org/cgi-bin/carddisp.pl?gene=PRKACG
MIR149	MicroRNA 149	RNA Gene		30	GC02P240456	7.48126	https://www.genecards.org/cgi-bin/carddisp.pl?gene=MIR149
DBH	Dopamine Beta-Hydroxylase	Protein Coding	P09172	60	GC09P133636	7.47553	https://www.genecards.org/cgi-bin/carddisp.pl?gene=DBH
HDAC6	Histone Deacetylase 6	Protein Coding	Q9UBN7	62	GC0XP048801	7.47526	https://www.genecards.org/cgi-bin/carddisp.pl?gene=HDAC6
DGKB	Diacylglycerol Kinase Beta	Protein Coding	Q9Y6T7	48	GC07M014145	7.47096	https://www.genecards.org/cgi-bin/carddisp.pl?gene=DGKB
CASC2	Cancer Susceptibility 2	RNA Gene	Q8IU53	32	GC10P118053	7.46837	https://www.genecards.org/cgi-bin/carddisp.pl?gene=CASC2
CD44	CD44 Molecule (IN Blood Group)	Protein Coding	P16070	57	GC11P035139	7.46455	https://www.genecards.org/cgi-bin/carddisp.pl?gene=CD44
CD34	CD34 Molecule	Protein Coding	P28906	54	GC01M207880	7.45576	https://www.genecards.org/cgi-bin/carddisp.pl?gene=CD34
CHM	CHM Rab Escort Protein	Protein Coding	P24386	50	GC0XM085861	7.45326	https://www.genecards.org/cgi-bin/carddisp.pl?gene=CHM
CLPS	Colipase	Protein Coding	P04118	47	GC06M093929	7.45274	https://www.genecards.org/cgi-bin/carddisp.pl?gene=CLPS
CYP7A1	Cytochrome P450 Family 7 Subfamily A Member 1	Protein Coding	P22680	51	GC08M058490	7.45011	https://www.genecards.org/cgi-bin/carddisp.pl?gene=CYP7A1
HLA-DMA	Major Histocompatibility Complex, Class II, DM Alpha	Protein Coding	P28067	48	GC06M093855	7.44408	https://www.genecards.org/cgi-bin/carddisp.pl?gene=HLA-DMA
CLIP2	CAP-Gly Domain Containing Linker Protein 2	Protein Coding	Q9UDT6	47	GC07P074289	7.43964	https://www.genecards.org/cgi-bin/carddisp.pl?gene=CLIP2
DHX9	DExH-Box Helicase 9	Protein Coding	Q08211	52	GC01P182839	7.43939	https://www.genecards.org/cgi-bin/carddisp.pl?gene=DHX9
SORBS1	Sorbin And SH3 Domain Containing 1	Protein Coding	Q9BX66	48	GC10M095311	7.43321	https://www.genecards.org/cgi-bin/carddisp.pl?gene=SORBS1
MIR28	MicroRNA 28	RNA Gene		26	GC03P188688	7.42987	https://www.genecards.org/cgi-bin/carddisp.pl?gene=MIR28
TRPM8	Transient Receptor Potential Cation Channel Subfamily M Member 8	Protein Coding	Q7Z2W7	54	GC02P233917	7.42595	https://www.genecards.org/cgi-bin/carddisp.pl?gene=TRPM8
MKKS	MKKS Centrosomal Shuttling Protein	Protein Coding	Q9NPJ1	49	GC20M010490	7.42287	https://www.genecards.org/cgi-bin/carddisp.pl?gene=MKKS
TBP	TATA-Box Binding Protein	Protein Coding	P20226	58	GC06P170554	7.41231	https://www.genecards.org/cgi-bin/carddisp.pl?gene=TBP
NSD1	Nuclear Receptor Binding SET Domain Protein 1	Protein Coding	Q96L73	53	GC05P186642	7.40503	https://www.genecards.org/cgi-bin/carddisp.pl?gene=NSD1
MIR590	MicroRNA 590	RNA Gene		27	GC07P074191	7.39664	https://www.genecards.org/cgi-bin/carddisp.pl?gene=MIR590
ENO2	Enolase 2	Protein Coding	P09104	56	GC12P006913	7.39651	https://www.genecards.org/cgi-bin/carddisp.pl?gene=ENO2
PPP2R2B	Protein Phosphatase 2 Regulatory Subunit Bbeta	Protein Coding	Q00005	53	GC05M146582	7.39314	https://www.genecards.org/cgi-bin/carddisp.pl?gene=PPP2R2B
ARAP1	ArfGAP With RhoGAP Domain, Ankyrin Repeat And PH Domain 1	Protein Coding	Q96P48	47	GC11M125661	7.38672	https://www.genecards.org/cgi-bin/carddisp.pl?gene=ARAP1
MIR96	MicroRNA 96	RNA Gene		27	GC07M129774	7.38125	https://www.genecards.org/cgi-bin/carddisp.pl?gene=MIR96
CD68	CD68 Molecule	Protein Coding	P34810	49	GC17P007579	7.37756	https://www.genecards.org/cgi-bin/carddisp.pl?gene=CD68
ANK1	Ankyrin 1	Protein Coding	P16157	54	GC08M041653	7.37241	https://www.genecards.org/cgi-bin/carddisp.pl?gene=ANK1
PSMB9	Proteasome 20S Subunit Beta 9	Protein Coding	P28065	55	GC06P134855	7.36919	https://www.genecards.org/cgi-bin/carddisp.pl?gene=PSMB9
NDUFB10	NADH:Ubiquinone Oxidoreductase Subunit B10	Protein Coding	O96000	51	GC16P080234	7.36892	https://www.genecards.org/cgi-bin/carddisp.pl?gene=NDUFB10
FANCI	FA Complementation Group I	Protein Coding	Q9NVI1	52	GC15P089243	7.36711	https://www.genecards.org/cgi-bin/carddisp.pl?gene=FANCI
GYG1	Glycogenin 1	Protein Coding	P46976	55	GC03P148991	7.36179	https://www.genecards.org/cgi-bin/carddisp.pl?gene=GYG1
GPR119	G Protein-Coupled Receptor 119	Protein Coding	Q8TDV5	45	GC0XM130384	7.36009	https://www.genecards.org/cgi-bin/carddisp.pl?gene=GPR119
CFH	Complement Factor H	Protein Coding	P08603	56	GC01P196621	7.35723	https://www.genecards.org/cgi-bin/carddisp.pl?gene=CFH
PC	Pyruvate Carboxylase	Protein Coding	P11498	55	GC11M066848	7.35417	https://www.genecards.org/cgi-bin/carddisp.pl?gene=PC
PTGDS	Prostaglandin D2 Synthase	Protein Coding	P41222	54	GC09P141923	7.35203	https://www.genecards.org/cgi-bin/carddisp.pl?gene=PTGDS
MIRLET7G	MicroRNA Let-7g	RNA Gene		26	GC03M052268	7.34363	https://www.genecards.org/cgi-bin/carddisp.pl?gene=MIRLET7G
GPD1	Glycerol-3-Phosphate Dehydrogenase 1	Protein Coding	P21695	53	GC12P060287	7.33648	https://www.genecards.org/cgi-bin/carddisp.pl?gene=GPD1
MMP1	Matrix Metallopeptidase 1	Protein Coding	P03956	59	GC11M126178	7.33411	https://www.genecards.org/cgi-bin/carddisp.pl?gene=MMP1
CDK4	Cyclin Dependent Kinase 4	Protein Coding	P11802	62	GC12M059354	7.32739	https://www.genecards.org/cgi-bin/carddisp.pl?gene=CDK4
COL3A1	Collagen Type III Alpha 1 Chain	Protein Coding	P02461	56	GC02P188974	7.30639	https://www.genecards.org/cgi-bin/carddisp.pl?gene=COL3A1
CD163	CD163 Molecule	Protein Coding	Q86VB7	53	GC12M029352	7.30592	https://www.genecards.org/cgi-bin/carddisp.pl?gene=CD163
MIR330	MicroRNA 330	RNA Gene		28	GC19M092938	7.28859	https://www.genecards.org/cgi-bin/carddisp.pl?gene=MIR330
SLC22A1	Solute Carrier Family 22 Member 1	Protein Coding	O15245	52	GC06P160121	7.28486	https://www.genecards.org/cgi-bin/carddisp.pl?gene=SLC22A1
CNGB3	Cyclic Nucleotide Gated Channel Subunit Beta 3	Protein Coding	Q9NQW8	50	GC08M086553	7.26757	https://www.genecards.org/cgi-bin/carddisp.pl?gene=CNGB3
LRAT	Lecithin Retinol Acyltransferase	Protein Coding	O95237	53	GC04P154626	7.26723	https://www.genecards.org/cgi-bin/carddisp.pl?gene=LRAT
CXCR4	C-X-C Motif Chemokine Receptor 4	Protein Coding	P61073	61	GC02M136114	7.26286	https://www.genecards.org/cgi-bin/carddisp.pl?gene=CXCR4
REEP6	Receptor Accessory Protein 6	Protein Coding	Q96HR9	47	GC19P001491	7.25993	https://www.genecards.org/cgi-bin/carddisp.pl?gene=REEP6
MT2A	Metallothionein 2A	Protein Coding	P02795	49	GC16P082422	7.25818	https://www.genecards.org/cgi-bin/carddisp.pl?gene=MT2A
MIR7-3HG	MIR7-3 Host Gene	RNA Gene	Q8N6C7	34	GC19P112015	7.25714	https://www.genecards.org/cgi-bin/carddisp.pl?gene=MIR7-3HG
SNAP25	Synaptosome Associated Protein 25	Protein Coding	P60880	58	GC20P010224	7.25126	https://www.genecards.org/cgi-bin/carddisp.pl?gene=SNAP25
AGBL5	AGBL Carboxypeptidase 5	Protein Coding	Q8NDL9	47	GC02P027044	7.25028	https://www.genecards.org/cgi-bin/carddisp.pl?gene=AGBL5
MIR136	MicroRNA 136	RNA Gene		27	GC14P115747	7.24364	https://www.genecards.org/cgi-bin/carddisp.pl?gene=MIR136
NPC1	NPC Intracellular Cholesterol Transporter 1	Protein Coding	O15118	59	GC18M023506	7.23447	https://www.genecards.org/cgi-bin/carddisp.pl?gene=NPC1
FCGR2A	Fc Gamma Receptor IIa	Protein Coding	P12318	56	GC01P161505	7.22738	https://www.genecards.org/cgi-bin/carddisp.pl?gene=FCGR2A
BTD	Biotinidase	Protein Coding	P43251	54	GC03P021671	7.22484	https://www.genecards.org/cgi-bin/carddisp.pl?gene=BTD
BSND	Barttin CLCNK Type Accessory Subunit Beta	Protein Coding	Q8WZ55	50	GC01P054998	7.22182	https://www.genecards.org/cgi-bin/carddisp.pl?gene=BSND
EYS	Eyes Shut Homolog	Protein Coding	Q5T1H1	43	GC06M063719	7.219	https://www.genecards.org/cgi-bin/carddisp.pl?gene=EYS
LIPG	Lipase G, Endothelial Type	Protein Coding	Q9Y5X9	51	GC18P049560	7.21253	https://www.genecards.org/cgi-bin/carddisp.pl?gene=LIPG
GUCY2D	Guanylate Cyclase 2D, Retinal	Protein Coding	Q02846	54	GC17P008002	7.20581	https://www.genecards.org/cgi-bin/carddisp.pl?gene=GUCY2D
FLNC	Filamin C	Protein Coding	Q14315	54	GC07P128830	7.19474	https://www.genecards.org/cgi-bin/carddisp.pl?gene=FLNC
MAGEL2	MAGE Family Member L2	Protein Coding	Q9UJ55	47	GC15M023643	7.19299	https://www.genecards.org/cgi-bin/carddisp.pl?gene=MAGEL2
TREX1	Three Prime Repair Exonuclease 1	Protein Coding	Q9NSU2	51	GC03P057594	7.18147	https://www.genecards.org/cgi-bin/carddisp.pl?gene=TREX1
LDB3	LIM Domain Binding 3	Protein Coding	O75112	51	GC10P086666	7.1715	https://www.genecards.org/cgi-bin/carddisp.pl?gene=LDB3
MIR675	MicroRNA 675	RNA Gene		25	GC11M011901	7.16544	https://www.genecards.org/cgi-bin/carddisp.pl?gene=MIR675
CXCR3	C-X-C Motif Chemokine Receptor 3	Protein Coding	P49682	53	GC0XM071615	7.1518	https://www.genecards.org/cgi-bin/carddisp.pl?gene=CXCR3
NBN	Nibrin	Protein Coding	O60934	57	GC08M089933	7.14884	https://www.genecards.org/cgi-bin/carddisp.pl?gene=NBN
PEX1	Peroxisomal Biogenesis Factor 1	Protein Coding	O43933	53	GC07M092487	7.14661	https://www.genecards.org/cgi-bin/carddisp.pl?gene=PEX1
WDPCP	WD Repeat Containing Planar Cell Polarity Effector	Protein Coding	O95876	46	GC02M063121	7.14652	https://www.genecards.org/cgi-bin/carddisp.pl?gene=WDPCP
PCYT1A	Phosphate Cytidylyltransferase 1A, Choline	Protein Coding	P49585	55	GC03M196214	7.14615	https://www.genecards.org/cgi-bin/carddisp.pl?gene=PCYT1A
MIR10B	MicroRNA 10b	RNA Gene		29	GC02P176150	7.1456	https://www.genecards.org/cgi-bin/carddisp.pl?gene=MIR10B
CSN1S1	Casein Alpha S1	Protein Coding	P47710	45	GC04P070027	7.14132	https://www.genecards.org/cgi-bin/carddisp.pl?gene=CSN1S1
UQCRC2	Ubiquinol-Cytochrome C Reductase Core Protein 2	Protein Coding	P22695	53	GC16P081067	7.13799	https://www.genecards.org/cgi-bin/carddisp.pl?gene=UQCRC2
SERPINF2	Serpin Family F Member 2	Protein Coding	P08697	54	GC17P001742	7.13769	https://www.genecards.org/cgi-bin/carddisp.pl?gene=SERPINF2
TIMP2	TIMP Metallopeptidase Inhibitor 2	Protein Coding	P16035	50	GC17M078852	7.13044	https://www.genecards.org/cgi-bin/carddisp.pl?gene=TIMP2
APOD	Apolipoprotein D	Protein Coding	P05090	51	GC03M195568	7.13015	https://www.genecards.org/cgi-bin/carddisp.pl?gene=APOD
ATXN7	Ataxin 7	Protein Coding	O15265	51	GC03P063880	7.12761	https://www.genecards.org/cgi-bin/carddisp.pl?gene=ATXN7
MIR320A	MicroRNA 320a	RNA Gene		29	GC08M022306	7.12706	https://www.genecards.org/cgi-bin/carddisp.pl?gene=MIR320A
RPL36A-HNRNPH2	RPL36A-HNRNPH2 Readthrough	Protein Coding		24	GC0XP101398	7.12442	https://www.genecards.org/cgi-bin/carddisp.pl?gene=RPL36A-HNRNPH2
BRCA1	BRCA1 DNA Repair Associated	Protein Coding	P38398	59	GC17M043044	7.11442	https://www.genecards.org/cgi-bin/carddisp.pl?gene=BRCA1
MIR574	MicroRNA 574	RNA Gene		27	GC04P039091	7.11323	https://www.genecards.org/cgi-bin/carddisp.pl?gene=MIR574
HOTAIR	HOX Transcript Antisense RNA	RNA Gene		31	GC12M053962	7.10508	https://www.genecards.org/cgi-bin/carddisp.pl?gene=HOTAIR
SCN5A	Sodium Voltage-Gated Channel Alpha Subunit 5	Protein Coding	Q14524	59	GC03M038707	7.08977	https://www.genecards.org/cgi-bin/carddisp.pl?gene=SCN5A
VAPB	VAMP Associated Protein B And C	Protein Coding	O95292	53	GC20P058389	7.08076	https://www.genecards.org/cgi-bin/carddisp.pl?gene=VAPB
IFNB1	Interferon Beta 1	Protein Coding	P01574	52	GC09M021077	7.06486	https://www.genecards.org/cgi-bin/carddisp.pl?gene=IFNB1
PRKAR1A	Protein Kinase CAMP-Dependent Type I Regulatory Subunit Alpha	Protein Coding	P10644	60	GC17P112990	7.05827	https://www.genecards.org/cgi-bin/carddisp.pl?gene=PRKAR1A
ERCC4	ERCC Excision Repair 4, Endonuclease Catalytic Subunit	Protein Coding	Q92889	54	GC16P013920	7.0571	https://www.genecards.org/cgi-bin/carddisp.pl?gene=ERCC4
SOAT1	Sterol O-Acyltransferase 1	Protein Coding	P35610	53	GC01P179294	7.05462	https://www.genecards.org/cgi-bin/carddisp.pl?gene=SOAT1
FGFR3	Fibroblast Growth Factor Receptor 3	Protein Coding	P22607	63	GC04P003985	7.05032	https://www.genecards.org/cgi-bin/carddisp.pl?gene=FGFR3
CASP9	Caspase 9	Protein Coding	P55211	56	GC01M015491	7.02981	https://www.genecards.org/cgi-bin/carddisp.pl?gene=CASP9
BEST1	Bestrophin 1	Protein Coding	O76090	51	GC11P061949	7.0282	https://www.genecards.org/cgi-bin/carddisp.pl?gene=BEST1
ATP5F1E	ATP Synthase F1 Subunit Epsilon	Protein Coding	P56381	50	GC20M059026	7.02723	https://www.genecards.org/cgi-bin/carddisp.pl?gene=ATP5F1E
PECAM1	Platelet And Endothelial Cell Adhesion Molecule 1	Protein Coding	P16284	50	GC17M064319	7.02652	https://www.genecards.org/cgi-bin/carddisp.pl?gene=PECAM1
NRP1	Neuropilin 1	Protein Coding	O14786	56	GC10M033177	7.02515	https://www.genecards.org/cgi-bin/carddisp.pl?gene=NRP1
PIK3C3	Phosphatidylinositol 3-Kinase Catalytic Subunit Type 3	Protein Coding	Q8NEB9	58	GC18P041955	7.01985	https://www.genecards.org/cgi-bin/carddisp.pl?gene=PIK3C3
KCNJ10	Potassium Inwardly Rectifying Channel Subfamily J Member 10	Protein Coding	P78508	55	GC01M159998	7.0146	https://www.genecards.org/cgi-bin/carddisp.pl?gene=KCNJ10
COQ4	Coenzyme Q4	Protein Coding	Q9Y3A0	47	GC09P128322	7.00655	https://www.genecards.org/cgi-bin/carddisp.pl?gene=COQ4
RAB4A	RAB4A, Member RAS Oncogene Family	Protein Coding	P20338	47	GC01P229271	7.0048	https://www.genecards.org/cgi-bin/carddisp.pl?gene=RAB4A
DNMT3A	DNA Methyltransferase 3 Alpha	Protein Coding	Q9Y6K1	60	GC02M025228	6.9973	https://www.genecards.org/cgi-bin/carddisp.pl?gene=DNMT3A
MYOD1	Myogenic Differentiation 1	Protein Coding	P15172	55	GC11P017719	6.99472	https://www.genecards.org/cgi-bin/carddisp.pl?gene=MYOD1
KIF11	Kinesin Family Member 11	Protein Coding	P52732	56	GC10P092574	6.9688	https://www.genecards.org/cgi-bin/carddisp.pl?gene=KIF11
HMGA2	High Mobility Group AT-Hook 2	Protein Coding	P52926	52	GC12P065824	6.94822	https://www.genecards.org/cgi-bin/carddisp.pl?gene=HMGA2
HLA-DMB	Major Histocompatibility Complex, Class II, DM Beta	Protein Coding	P28068	48	GC06M032934	6.93364	https://www.genecards.org/cgi-bin/carddisp.pl?gene=HLA-DMB
LPXN	Leupaxin	Protein Coding	O60711	49	GC11M125088	6.93198	https://www.genecards.org/cgi-bin/carddisp.pl?gene=LPXN
ACSL1	Acyl-CoA Synthetase Long Chain Family Member 1	Protein Coding	P33121	53	GC04M184755	6.92907	https://www.genecards.org/cgi-bin/carddisp.pl?gene=ACSL1
PYGM	Glycogen Phosphorylase, Muscle Associated	Protein Coding	P11217	55	GC11M064746	6.92804	https://www.genecards.org/cgi-bin/carddisp.pl?gene=PYGM
ATOH7	Atonal BHLH Transcription Factor 7	Protein Coding	Q8N100	47	GC10M068230	6.92671	https://www.genecards.org/cgi-bin/carddisp.pl?gene=ATOH7
PTGS1	Prostaglandin-Endoperoxide Synthase 1	Protein Coding	P23219	55	GC09P122370	6.91771	https://www.genecards.org/cgi-bin/carddisp.pl?gene=PTGS1
DEGS1	Delta 4-Desaturase, Sphingolipid 1	Protein Coding	O15121	50	GC01P224175	6.91516	https://www.genecards.org/cgi-bin/carddisp.pl?gene=DEGS1
ATP1A2	ATPase Na+/K+ Transporting Subunit Alpha 2	Protein Coding	P50993	57	GC01P160115	6.912	https://www.genecards.org/cgi-bin/carddisp.pl?gene=ATP1A2
ESRRA	Estrogen Related Receptor Alpha	Protein Coding	P11474	54	GC11P064305	6.91018	https://www.genecards.org/cgi-bin/carddisp.pl?gene=ESRRA
CRX	Cone-Rod Homeobox	Protein Coding	O43186	50	GC19P047819	6.88588	https://www.genecards.org/cgi-bin/carddisp.pl?gene=CRX
CHCHD10	Coiled-Coil-Helix-Coiled-Coil-Helix Domain Containing 10	Protein Coding	Q8WYQ3	48	GC22M023765	6.88223	https://www.genecards.org/cgi-bin/carddisp.pl?gene=CHCHD10
OCA2	OCA2 Melanosomal Transmembrane Protein	Protein Coding	Q04671	53	GC15M027754	6.87162	https://www.genecards.org/cgi-bin/carddisp.pl?gene=OCA2
GDAP1L1	Ganglioside Induced Differentiation Associated Protein 1 Like 1	Protein Coding	Q96MZ0	42	GC20P044247	6.85696	https://www.genecards.org/cgi-bin/carddisp.pl?gene=GDAP1L1
FDX2	Ferredoxin 2	Protein Coding	Q6P4F2	41	GC19M092062	6.85382	https://www.genecards.org/cgi-bin/carddisp.pl?gene=FDX2
CD1A	CD1a Molecule	Protein Coding	P06126	48	GC01P164755	6.85295	https://www.genecards.org/cgi-bin/carddisp.pl?gene=CD1A
NDUFA9	NADH:Ubiquinone Oxidoreductase Subunit A9	Protein Coding	Q16795	52	GC12P004649	6.85102	https://www.genecards.org/cgi-bin/carddisp.pl?gene=NDUFA9
CX3CR1	C-X3-C Motif Chemokine Receptor 1	Protein Coding	P49238	53	GC03M039279	6.84519	https://www.genecards.org/cgi-bin/carddisp.pl?gene=CX3CR1
PDE6B	Phosphodiesterase 6B	Protein Coding	P35913	55	GC04P003844	6.8422	https://www.genecards.org/cgi-bin/carddisp.pl?gene=PDE6B
ACTA1	Actin Alpha 1, Skeletal Muscle	Protein Coding	P68133	56	GC01M230217	6.83942	https://www.genecards.org/cgi-bin/carddisp.pl?gene=ACTA1
KEAP1	Kelch Like ECH Associated Protein 1	Protein Coding	Q14145	56	GC19M010486	6.83898	https://www.genecards.org/cgi-bin/carddisp.pl?gene=KEAP1
SIX3	SIX Homeobox 3	Protein Coding	O95343	51	GC02P044941	6.83515	https://www.genecards.org/cgi-bin/carddisp.pl?gene=SIX3
TFB1M	Transcription Factor B1, Mitochondrial	Protein Coding	Q8WVM0	48	GC06M155247	6.82753	https://www.genecards.org/cgi-bin/carddisp.pl?gene=TFB1M
IFT27	Intraflagellar Transport 27	Protein Coding	Q9BW83	48	GC22M077083	6.82477	https://www.genecards.org/cgi-bin/carddisp.pl?gene=IFT27
DDHD2	DDHD Domain Containing 2	Protein Coding	O94830	48	GC08P038225	6.8212	https://www.genecards.org/cgi-bin/carddisp.pl?gene=DDHD2
IL2RB	Interleukin 2 Receptor Subunit Beta	Protein Coding	P14784	59	GC22M077093	6.81993	https://www.genecards.org/cgi-bin/carddisp.pl?gene=IL2RB
PANK2	Pantothenate Kinase 2	Protein Coding	Q9BZ23	54	GC20P008172	6.79727	https://www.genecards.org/cgi-bin/carddisp.pl?gene=PANK2
ZNF408	Zinc Finger Protein 408	Protein Coding	Q9H9D4	44	GC11P046701	6.78852	https://www.genecards.org/cgi-bin/carddisp.pl?gene=ZNF408
EIF2S3	Eukaryotic Translation Initiation Factor 2 Subunit Gamma	Protein Coding	P41091	53	GC0XP024054	6.77381	https://www.genecards.org/cgi-bin/carddisp.pl?gene=EIF2S3
PCNT	Pericentrin	Protein Coding	O95613	53	GC21P046324	6.7698	https://www.genecards.org/cgi-bin/carddisp.pl?gene=PCNT
VDAC1	Voltage Dependent Anion Channel 1	Protein Coding	P21796	54	GC05M133975	6.76811	https://www.genecards.org/cgi-bin/carddisp.pl?gene=VDAC1
ATXN8OS	ATXN8 Opposite Strand LncRNA	RNA Gene	P0DMR3	33	GC13P070107	6.76748	https://www.genecards.org/cgi-bin/carddisp.pl?gene=ATXN8OS
MIR193B	MicroRNA 193b	RNA Gene		28	GC16P080722	6.7546	https://www.genecards.org/cgi-bin/carddisp.pl?gene=MIR193B
FAM161A	FAM161 Centrosomal Protein A	Protein Coding	Q3B820	43	GC02M061792	6.75287	https://www.genecards.org/cgi-bin/carddisp.pl?gene=FAM161A
PLA2G2A	Phospholipase A2 Group IIA	Protein Coding	P14555	55	GC01M019975	6.75264	https://www.genecards.org/cgi-bin/carddisp.pl?gene=PLA2G2A
AHR	Aryl Hydrocarbon Receptor	Protein Coding	P35869	55	GC07P016916	6.74505	https://www.genecards.org/cgi-bin/carddisp.pl?gene=AHR
PLOD1	Procollagen-Lysine,2-Oxoglutarate 5-Dioxygenase 1	Protein Coding	Q02809	53	GC01P011934	6.74137	https://www.genecards.org/cgi-bin/carddisp.pl?gene=PLOD1
FST	Follistatin	Protein Coding	P19883	57	GC05P053480	6.7344	https://www.genecards.org/cgi-bin/carddisp.pl?gene=FST
SFTA3	Surfactant Associated 3	RNA Gene	P0C7M3	39	GC14M036474	6.72559	https://www.genecards.org/cgi-bin/carddisp.pl?gene=SFTA3
ALOX5AP	Arachidonate 5-Lipoxygenase Activating Protein	Protein Coding	P20292	53	GC13P030713	6.72442	https://www.genecards.org/cgi-bin/carddisp.pl?gene=ALOX5AP
CXCL1	C-X-C Motif Chemokine Ligand 1	Protein Coding	P09341	52	GC04P073869	6.71912	https://www.genecards.org/cgi-bin/carddisp.pl?gene=CXCL1
STEAP4	STEAP4 Metalloreductase	Protein Coding	Q687X5	50	GC07M088484	6.71842	https://www.genecards.org/cgi-bin/carddisp.pl?gene=STEAP4
IFT74	Intraflagellar Transport 74	Protein Coding	Q96LB3	47	GC09P026947	6.71564	https://www.genecards.org/cgi-bin/carddisp.pl?gene=IFT74
PINK1	PTEN Induced Kinase 1	Protein Coding	Q9BXM7	55	GC01P041392	6.71425	https://www.genecards.org/cgi-bin/carddisp.pl?gene=PINK1
PDGFRA	Platelet Derived Growth Factor Receptor Alpha	Protein Coding	P16234	62	GC04P054229	6.70054	https://www.genecards.org/cgi-bin/carddisp.pl?gene=PDGFRA
DDIT3	DNA Damage Inducible Transcript 3	Protein Coding	P35638	55	GC12M057516	6.69826	https://www.genecards.org/cgi-bin/carddisp.pl?gene=DDIT3
KIR3DL1	Killer Cell Immunoglobulin Like Receptor, Three Ig Domains And Long Cytoplasmic Tail 1	Protein Coding	P43629	48	GC19P113697	6.68359	https://www.genecards.org/cgi-bin/carddisp.pl?gene=KIR3DL1
CUBN	Cubilin	Protein Coding	O60494	54	GC10M016824	6.67921	https://www.genecards.org/cgi-bin/carddisp.pl?gene=CUBN
KIR2DL1	Killer Cell Immunoglobulin Like Receptor, Two Ig Domains And Long Cytoplasmic Tail 1	Protein Coding	P43626	44	GC19P113694	6.65528	https://www.genecards.org/cgi-bin/carddisp.pl?gene=KIR2DL1
NCOA1	Nuclear Receptor Coactivator 1	Protein Coding	Q15788	53	GC02P024492	6.65441	https://www.genecards.org/cgi-bin/carddisp.pl?gene=NCOA1
ERLIN2	ER Lipid Raft Associated 2	Protein Coding	O94905	51	GC08P037736	6.65184	https://www.genecards.org/cgi-bin/carddisp.pl?gene=ERLIN2
HMGCL	3-Hydroxy-3-Methylglutaryl-CoA Lyase	Protein Coding	P35914	53	GC01M023801	6.64917	https://www.genecards.org/cgi-bin/carddisp.pl?gene=HMGCL
ELANE	Elastase, Neutrophil Expressed	Protein Coding	P08246	60	GC19P111819	6.64781	https://www.genecards.org/cgi-bin/carddisp.pl?gene=ELANE
MECP2	Methyl-CpG Binding Protein 2	Protein Coding	P51608	55	GC0XM154021	6.64694	https://www.genecards.org/cgi-bin/carddisp.pl?gene=MECP2
DSTYK	Dual Serine/Threonine And Tyrosine Protein Kinase	Protein Coding	Q6XUX3	51	GC01M205111	6.63865	https://www.genecards.org/cgi-bin/carddisp.pl?gene=DSTYK
AIP	Aryl Hydrocarbon Receptor Interacting Protein	Protein Coding	O00170	51	GC11P067468	6.63575	https://www.genecards.org/cgi-bin/carddisp.pl?gene=AIP
CSN2	Casein Beta	Protein Coding	P05814	42	GC04M069955	6.63384	https://www.genecards.org/cgi-bin/carddisp.pl?gene=CSN2
APEX1	Apurinic/Apyrimidinic Endodeoxyribonuclease 1	Protein Coding	P27695	54	GC14P020455	6.63065	https://www.genecards.org/cgi-bin/carddisp.pl?gene=APEX1
USP8	Ubiquitin Specific Peptidase 8	Protein Coding	P40818	55	GC15P050424	6.62807	https://www.genecards.org/cgi-bin/carddisp.pl?gene=USP8
BAZ1B	Bromodomain Adjacent To Zinc Finger Domain 1B	Protein Coding	Q9UIG0	49	GC07M073440	6.6262	https://www.genecards.org/cgi-bin/carddisp.pl?gene=BAZ1B
DUSP2	Dual Specificity Phosphatase 2	Protein Coding	Q05923	47	GC02M100844	6.62318	https://www.genecards.org/cgi-bin/carddisp.pl?gene=DUSP2
CRH	Corticotropin Releasing Hormone	Protein Coding	P06850	52	GC08M066176	6.61413	https://www.genecards.org/cgi-bin/carddisp.pl?gene=CRH
CAPN3	Calpain 3	Protein Coding	P20807	56	GC15P042359	6.60815	https://www.genecards.org/cgi-bin/carddisp.pl?gene=CAPN3
ACADM	Acyl-CoA Dehydrogenase Medium Chain	Protein Coding	P11310	55	GC01P075724	6.60362	https://www.genecards.org/cgi-bin/carddisp.pl?gene=ACADM
DBP	D-Box Binding PAR BZIP Transcription Factor	Protein Coding	Q10586	46	GC19M048630	6.60133	https://www.genecards.org/cgi-bin/carddisp.pl?gene=DBP
ACTB	Actin Beta	Protein Coding	P60709	58	GC07M005527	6.60091	https://www.genecards.org/cgi-bin/carddisp.pl?gene=ACTB
ADORA1	Adenosine A1 Receptor	Protein Coding	P30542	56	GC01P203090	6.59986	https://www.genecards.org/cgi-bin/carddisp.pl?gene=ADORA1
CA2	Carbonic Anhydrase 2	Protein Coding	P00918	59	GC08P085463	6.59178	https://www.genecards.org/cgi-bin/carddisp.pl?gene=CA2
GPX8	Glutathione Peroxidase 8 (Putative)	Protein Coding	Q8TED1	47	GC05P055160	6.58905	https://www.genecards.org/cgi-bin/carddisp.pl?gene=GPX8
GATA3	GATA Binding Protein 3	Protein Coding	P23771	58	GC10P008045	6.58653	https://www.genecards.org/cgi-bin/carddisp.pl?gene=GATA3
PRKCD	Protein Kinase C Delta	Protein Coding	Q05655	60	GC03P053156	6.58483	https://www.genecards.org/cgi-bin/carddisp.pl?gene=PRKCD
TSFM	Ts Translation Elongation Factor, Mitochondrial	Protein Coding	P43897	51	GC12P057782	6.58404	https://www.genecards.org/cgi-bin/carddisp.pl?gene=TSFM
MIR345	MicroRNA 345	RNA Gene		26	GC14P100307	6.58352	https://www.genecards.org/cgi-bin/carddisp.pl?gene=MIR345
CRLS1	Cardiolipin Synthase 1	Protein Coding	Q9UJA2	48	GC20P006005	6.58193	https://www.genecards.org/cgi-bin/carddisp.pl?gene=CRLS1
PXDN	Peroxidasin	Protein Coding	Q92626	53	GC02M001635	6.58189	https://www.genecards.org/cgi-bin/carddisp.pl?gene=PXDN
NEFM	Neurofilament Medium Chain	Protein Coding	P07197	52	GC08P024913	6.56527	https://www.genecards.org/cgi-bin/carddisp.pl?gene=NEFM
ZBTB20	Zinc Finger And BTB Domain Containing 20	Protein Coding	Q9HC78	49	GC03M114315	6.55956	https://www.genecards.org/cgi-bin/carddisp.pl?gene=ZBTB20
FCGR3B	Fc Gamma Receptor IIIb	Protein Coding	O75015	52	GC01M161623	6.55457	https://www.genecards.org/cgi-bin/carddisp.pl?gene=FCGR3B
IMPDH1	Inosine Monophosphate Dehydrogenase 1	Protein Coding	P20839	56	GC07M128392	6.55081	https://www.genecards.org/cgi-bin/carddisp.pl?gene=IMPDH1
ANGPTL3	Angiopoietin Like 3	Protein Coding	Q9Y5C1	56	GC01P062597	6.55052	https://www.genecards.org/cgi-bin/carddisp.pl?gene=ANGPTL3
MIR19B1	MicroRNA 19b-1	RNA Gene		24	GC13P091678	6.54843	https://www.genecards.org/cgi-bin/carddisp.pl?gene=MIR19B1
TRPM6	Transient Receptor Potential Cation Channel Subfamily M Member 6	Protein Coding	Q9BX84	53	GC09M074725	6.54474	https://www.genecards.org/cgi-bin/carddisp.pl?gene=TRPM6
UTS2R	Urotensin 2 Receptor	Protein Coding	Q9UKP6	50	GC17P113420	6.54426	https://www.genecards.org/cgi-bin/carddisp.pl?gene=UTS2R
VPS33B	VPS33B Late Endosome And Lysosome Associated	Protein Coding	Q9H267	50	GC15M090998	6.53263	https://www.genecards.org/cgi-bin/carddisp.pl?gene=VPS33B
NOTCH2NLC	Notch 2 N-Terminal Like C	Protein Coding	P0DPK4	22	GC01P149390	6.53035	https://www.genecards.org/cgi-bin/carddisp.pl?gene=NOTCH2NLC
TXN	Thioredoxin	Protein Coding	P10599	55	GC09M110243	6.52282	https://www.genecards.org/cgi-bin/carddisp.pl?gene=TXN
HNF1A-AS1	HNF1A Antisense RNA 1	RNA Gene		26	GC12M123604	6.51638	https://www.genecards.org/cgi-bin/carddisp.pl?gene=HNF1A-AS1
CELF1	CUGBP Elav-Like Family Member 1	Protein Coding	Q92879	49	GC11M125009	6.51252	https://www.genecards.org/cgi-bin/carddisp.pl?gene=CELF1
DLL1	Delta Like Canonical Notch Ligand 1	Protein Coding	O00548	53	GC06M170282	6.51231	https://www.genecards.org/cgi-bin/carddisp.pl?gene=DLL1
NRAS	NRAS Proto-Oncogene, GTPase	Protein Coding	P01111	59	GC01M114704	6.51073	https://www.genecards.org/cgi-bin/carddisp.pl?gene=NRAS
FOXG1	Forkhead Box G1	Protein Coding	P55316	53	GC14P046011	6.51024	https://www.genecards.org/cgi-bin/carddisp.pl?gene=FOXG1
LZTFL1	Leucine Zipper Transcription Factor Like 1	Protein Coding	Q9NQ48	47	GC03M045823	6.5101	https://www.genecards.org/cgi-bin/carddisp.pl?gene=LZTFL1
EIF2B5	Eukaryotic Translation Initiation Factor 2B Subunit Epsilon	Protein Coding	Q13144	51	GC03P184135	6.50894	https://www.genecards.org/cgi-bin/carddisp.pl?gene=EIF2B5
KCNA3	Potassium Voltage-Gated Channel Subfamily A Member 3	Protein Coding	P22001	53	GC01M110654	6.50682	https://www.genecards.org/cgi-bin/carddisp.pl?gene=KCNA3
CCND1	Cyclin D1	Protein Coding	P24385	62	GC11P069641	6.50167	https://www.genecards.org/cgi-bin/carddisp.pl?gene=CCND1
CISD1	CDGSH Iron Sulfur Domain 1	Protein Coding	Q9NZ45	45	GC10P058269	6.50095	https://www.genecards.org/cgi-bin/carddisp.pl?gene=CISD1
CNTNAP2	Contactin Associated Protein 2	Protein Coding	Q9UHC6	54	GC07P146116	6.49057	https://www.genecards.org/cgi-bin/carddisp.pl?gene=CNTNAP2
ECHS1	Enoyl-CoA Hydratase, Short Chain 1	Protein Coding	P30084	54	GC10M133362	6.48869	https://www.genecards.org/cgi-bin/carddisp.pl?gene=ECHS1
SLC27A1	Solute Carrier Family 27 Member 1	Protein Coding	Q6PCB7	48	GC19P112615	6.48552	https://www.genecards.org/cgi-bin/carddisp.pl?gene=SLC27A1
DGAT2	Diacylglycerol O-Acyltransferase 2	Protein Coding	Q96PD7	50	GC11P075759	6.47858	https://www.genecards.org/cgi-bin/carddisp.pl?gene=DGAT2
EXOSC3	Exosome Component 3	Protein Coding	Q9NQT5	52	GC09M037772	6.47388	https://www.genecards.org/cgi-bin/carddisp.pl?gene=EXOSC3
MIR129-1	MicroRNA 129-1	RNA Gene		24	GC07P128207	6.46762	https://www.genecards.org/cgi-bin/carddisp.pl?gene=MIR129-1
B4GALNT1	Beta-1,4-N-Acetyl-Galactosaminyltransferase 1	Protein Coding	Q00973	54	GC12M057623	6.46704	https://www.genecards.org/cgi-bin/carddisp.pl?gene=B4GALNT1
FABP12	Fatty Acid Binding Protein 12	Protein Coding	A6NFH5	41	GC08M081524	6.46589	https://www.genecards.org/cgi-bin/carddisp.pl?gene=FABP12
GHSR	Growth Hormone Secretagogue Receptor	Protein Coding	Q92847	55	GC03M172443	6.46174	https://www.genecards.org/cgi-bin/carddisp.pl?gene=GHSR
KLF4	KLF Transcription Factor 4	Protein Coding	O43474	55	GC09M107484	6.45692	https://www.genecards.org/cgi-bin/carddisp.pl?gene=KLF4
IFT140	Intraflagellar Transport 140	Protein Coding	Q96RY7	50	GC16M020275	6.45513	https://www.genecards.org/cgi-bin/carddisp.pl?gene=IFT140
NDUFB9	NADH:Ubiquinone Oxidoreductase Subunit B9	Protein Coding	Q9Y6M9	52	GC08P124539	6.45119	https://www.genecards.org/cgi-bin/carddisp.pl?gene=NDUFB9
ZNF513	Zinc Finger Protein 513	Protein Coding	Q8N8E2	44	GC02M027377	6.44154	https://www.genecards.org/cgi-bin/carddisp.pl?gene=ZNF513
SOST	Sclerostin	Protein Coding	Q9BQB4	52	GC17M043753	6.43477	https://www.genecards.org/cgi-bin/carddisp.pl?gene=SOST
FEN1	Flap Structure-Specific Endonuclease 1	Protein Coding	P39748	55	GC11P088776	6.43307	https://www.genecards.org/cgi-bin/carddisp.pl?gene=FEN1
IMPG2	Interphotoreceptor Matrix Proteoglycan 2	Protein Coding	Q9BZV3	47	GC03M101222	6.43199	https://www.genecards.org/cgi-bin/carddisp.pl?gene=IMPG2
IFNA2	Interferon Alpha 2	Protein Coding	P01563	52	GC09M021384	6.43161	https://www.genecards.org/cgi-bin/carddisp.pl?gene=IFNA2
THBS2	Thrombospondin 2	Protein Coding	P35442	55	GC06M169215	6.43064	https://www.genecards.org/cgi-bin/carddisp.pl?gene=THBS2
CNR2	Cannabinoid Receptor 2	Protein Coding	P34972	54	GC01M023870	6.42604	https://www.genecards.org/cgi-bin/carddisp.pl?gene=CNR2
AMPH	Amphiphysin	Protein Coding	P49418	52	GC07M039493	6.42241	https://www.genecards.org/cgi-bin/carddisp.pl?gene=AMPH
ADAR	Adenosine Deaminase RNA Specific	Protein Coding	P55265	54	GC01M160957	6.42041	https://www.genecards.org/cgi-bin/carddisp.pl?gene=ADAR
BMP4	Bone Morphogenetic Protein 4	Protein Coding	P12644	58	GC14M053949	6.41635	https://www.genecards.org/cgi-bin/carddisp.pl?gene=BMP4
WASHC5	WASH Complex Subunit 5	Protein Coding	Q12768	47	GC08M136298	6.41467	https://www.genecards.org/cgi-bin/carddisp.pl?gene=WASHC5
TTBK2	Tau Tubulin Kinase 2	Protein Coding	Q6IQ55	52	GC15M042738	6.4134	https://www.genecards.org/cgi-bin/carddisp.pl?gene=TTBK2
CNGB1	Cyclic Nucleotide Gated Channel Subunit Beta 1	Protein Coding	Q14028	50	GC16M057884	6.41088	https://www.genecards.org/cgi-bin/carddisp.pl?gene=CNGB1
UBA5	Ubiquitin Like Modifier Activating Enzyme 5	Protein Coding	Q9GZZ9	48	GC03P132654	6.40983	https://www.genecards.org/cgi-bin/carddisp.pl?gene=UBA5
DKK1	Dickkopf WNT Signaling Pathway Inhibitor 1	Protein Coding	O94907	53	GC10P052314	6.40149	https://www.genecards.org/cgi-bin/carddisp.pl?gene=DKK1
CC2D2A	Coiled-Coil And C2 Domain Containing 2A	Protein Coding	Q9P2K1	49	GC04P024665	6.39705	https://www.genecards.org/cgi-bin/carddisp.pl?gene=CC2D2A
SPATA7	Spermatogenesis Associated 7	Protein Coding	Q9P0W8	46	GC14P088384	6.39705	https://www.genecards.org/cgi-bin/carddisp.pl?gene=SPATA7
VTN	Vitronectin	Protein Coding	P04004	53	GC17M076385	6.39333	https://www.genecards.org/cgi-bin/carddisp.pl?gene=VTN
TMPRSS6	Transmembrane Serine Protease 6	Protein Coding	Q8IU80	53	GC22M077092	6.39009	https://www.genecards.org/cgi-bin/carddisp.pl?gene=TMPRSS6
MSBP1	Minisatellite Binding Protein 1	Protein Coding		10	GC00U990213	6.38993	https://www.genecards.org/cgi-bin/carddisp.pl?gene=MSBP1
PRPS1L1	Phosphoribosyl Pyrophosphate Synthetase 1 Like 1	Protein Coding	P21108	45	GC07M018026	6.38336	https://www.genecards.org/cgi-bin/carddisp.pl?gene=PRPS1L1
CDK5	Cyclin Dependent Kinase 5	Protein Coding	Q00535	62	GC07M151053	6.37773	https://www.genecards.org/cgi-bin/carddisp.pl?gene=CDK5
SERPINA6	Serpin Family A Member 6	Protein Coding	P08185	54	GC14M119770	6.36711	https://www.genecards.org/cgi-bin/carddisp.pl?gene=SERPINA6
MIR215	MicroRNA 215	RNA Gene		26	GC01M220117	6.36267	https://www.genecards.org/cgi-bin/carddisp.pl?gene=MIR215
COQ2	Coenzyme Q2, Polyprenyltransferase	Protein Coding	Q96H96	50	GC04M083261	6.35716	https://www.genecards.org/cgi-bin/carddisp.pl?gene=COQ2
MIR133B	MicroRNA 133b	RNA Gene		29	GC06P052148	6.35075	https://www.genecards.org/cgi-bin/carddisp.pl?gene=MIR133B
AMY2A	Amylase Alpha 2A	Protein Coding	P04746	47	GC01P103616	6.347	https://www.genecards.org/cgi-bin/carddisp.pl?gene=AMY2A
GPHN	Gephyrin	Protein Coding	Q9NQX3	56	GC14P066507	6.34581	https://www.genecards.org/cgi-bin/carddisp.pl?gene=GPHN
KCNJ15	Potassium Inwardly Rectifying Channel Subfamily J Member 15	Protein Coding	Q99712	50	GC21P038157	6.34176	https://www.genecards.org/cgi-bin/carddisp.pl?gene=KCNJ15
ATRX	ATRX Chromatin Remodeler	Protein Coding	P46100	55	GC0XM077504	6.34058	https://www.genecards.org/cgi-bin/carddisp.pl?gene=ATRX
G6PC3	Glucose-6-Phosphatase Catalytic Subunit 3	Protein Coding	Q9BUM1	50	GC17P044070	6.33708	https://www.genecards.org/cgi-bin/carddisp.pl?gene=G6PC3
VAC14	VAC14 Component Of PIKFYVE Complex	Protein Coding	Q08AM6	51	GC16M073253	6.32874	https://www.genecards.org/cgi-bin/carddisp.pl?gene=VAC14
TACO1	Translational Activator Of Cytochrome C Oxidase I	Protein Coding	Q9BSH4	48	GC17P063600	6.32795	https://www.genecards.org/cgi-bin/carddisp.pl?gene=TACO1
CIDEA	Cell Death Inducing DFFA Like Effector A	Protein Coding	O60543	47	GC18P012254	6.32553	https://www.genecards.org/cgi-bin/carddisp.pl?gene=CIDEA
STAR	Steroidogenic Acute Regulatory Protein	Protein Coding	P49675	53	GC08M038250	6.3241	https://www.genecards.org/cgi-bin/carddisp.pl?gene=STAR
MYH9	Myosin Heavy Chain 9	Protein Coding	P35579	56	GC22M036281	6.31762	https://www.genecards.org/cgi-bin/carddisp.pl?gene=MYH9
ATF6B	Activating Transcription Factor 6 Beta	Protein Coding	Q99941	46	GC06M032115	6.31476	https://www.genecards.org/cgi-bin/carddisp.pl?gene=ATF6B
MICU1	Mitochondrial Calcium Uptake 1	Protein Coding	Q9BPX6	50	GC10M072367	6.30958	https://www.genecards.org/cgi-bin/carddisp.pl?gene=MICU1
CERKL	Ceramide Kinase Like	Protein Coding	Q49MI3	46	GC02M181536	6.30869	https://www.genecards.org/cgi-bin/carddisp.pl?gene=CERKL
ICOS	Inducible T Cell Costimulator	Protein Coding	Q9Y6W8	53	GC02P203937	6.29972	https://www.genecards.org/cgi-bin/carddisp.pl?gene=ICOS
NDUFB8	NADH:Ubiquinone Oxidoreductase Subunit B8	Protein Coding	O95169	51	GC10M100523	6.2934	https://www.genecards.org/cgi-bin/carddisp.pl?gene=NDUFB8
GJB6	Gap Junction Protein Beta 6	Protein Coding	O95452	51	GC13M020221	6.28844	https://www.genecards.org/cgi-bin/carddisp.pl?gene=GJB6
CACNA1D	Calcium Voltage-Gated Channel Subunit Alpha1 D	Protein Coding	Q01668	56	GC03P053328	6.28729	https://www.genecards.org/cgi-bin/carddisp.pl?gene=CACNA1D
COX6B1	Cytochrome C Oxidase Subunit 6B1	Protein Coding	P14854	51	GC19P112936	6.28223	https://www.genecards.org/cgi-bin/carddisp.pl?gene=COX6B1
PDSS2	Decaprenyl Diphosphate Synthase Subunit 2	Protein Coding	Q86YH6	50	GC06M107152	6.27824	https://www.genecards.org/cgi-bin/carddisp.pl?gene=PDSS2
MIR199A2	MicroRNA 199a-2	RNA Gene		26	GC01M172235	6.2775	https://www.genecards.org/cgi-bin/carddisp.pl?gene=MIR199A2
GOT1	Glutamic-Oxaloacetic Transaminase 1	Protein Coding	P17174	53	GC10M099396	6.26867	https://www.genecards.org/cgi-bin/carddisp.pl?gene=GOT1
NES	Nestin	Protein Coding	P48681	50	GC01M156668	6.26094	https://www.genecards.org/cgi-bin/carddisp.pl?gene=NES
NDUFA6	NADH:Ubiquinone Oxidoreductase Subunit A6	Protein Coding	P56556	51	GC22M042085	6.25126	https://www.genecards.org/cgi-bin/carddisp.pl?gene=NDUFA6
BIN1	Bridging Integrator 1	Protein Coding	O00499	55	GC02M127048	6.24664	https://www.genecards.org/cgi-bin/carddisp.pl?gene=BIN1
GCH1	GTP Cyclohydrolase 1	Protein Coding	P30793	56	GC14M054842	6.24315	https://www.genecards.org/cgi-bin/carddisp.pl?gene=GCH1
IL1RAP	Interleukin 1 Receptor Accessory Protein	Protein Coding	Q9NPH3	54	GC03P190514	6.2325	https://www.genecards.org/cgi-bin/carddisp.pl?gene=IL1RAP
DGAT1	Diacylglycerol O-Acyltransferase 1	Protein Coding	O75907	55	GC08M146612	6.23219	https://www.genecards.org/cgi-bin/carddisp.pl?gene=DGAT1
AP4M1	Adaptor Related Protein Complex 4 Subunit Mu 1	Protein Coding	O00189	47	GC07P106381	6.2298	https://www.genecards.org/cgi-bin/carddisp.pl?gene=AP4M1
HNRNPA2B1	Heterogeneous Nuclear Ribonucleoprotein A2/B1	Protein Coding	P22626	54	GC07M026174	6.22843	https://www.genecards.org/cgi-bin/carddisp.pl?gene=HNRNPA2B1
GYS2	Glycogen Synthase 2	Protein Coding	P54840	53	GC12M029641	6.22555	https://www.genecards.org/cgi-bin/carddisp.pl?gene=GYS2
PRPF8	Pre-MRNA Processing Factor 8	Protein Coding	Q6P2Q9	50	GC17M001650	6.22504	https://www.genecards.org/cgi-bin/carddisp.pl?gene=PRPF8
NPHP1	Nephrocystin 1	Protein Coding	O15259	52	GC02M110122	6.22239	https://www.genecards.org/cgi-bin/carddisp.pl?gene=NPHP1
TUBA1A	Tubulin Alpha 1a	Protein Coding	Q71U36	57	GC12M049184	6.21168	https://www.genecards.org/cgi-bin/carddisp.pl?gene=TUBA1A
IFT88	Intraflagellar Transport 88	Protein Coding	Q13099	50	GC13P020718	6.20717	https://www.genecards.org/cgi-bin/carddisp.pl?gene=IFT88
GHRH	Growth Hormone Releasing Hormone	Protein Coding	P01286	47	GC20M037251	6.20275	https://www.genecards.org/cgi-bin/carddisp.pl?gene=GHRH
CPQ	Carboxypeptidase Q	Protein Coding	Q9Y646	47	GC08P096645	6.18814	https://www.genecards.org/cgi-bin/carddisp.pl?gene=CPQ
DUSP1	Dual Specificity Phosphatase 1	Protein Coding	P28562	54	GC05M172768	6.18671	https://www.genecards.org/cgi-bin/carddisp.pl?gene=DUSP1
GNRH1	Gonadotropin Releasing Hormone 1	Protein Coding	P01148	50	GC08M025419	6.17497	https://www.genecards.org/cgi-bin/carddisp.pl?gene=GNRH1
NTRK3	Neurotrophic Receptor Tyrosine Kinase 3	Protein Coding	Q16288	61	GC15M087859	6.1728	https://www.genecards.org/cgi-bin/carddisp.pl?gene=NTRK3
CFTR-AS1	CFTR Antisense RNA 1	RNA Gene		19	GC07M117542	6.16841	https://www.genecards.org/cgi-bin/carddisp.pl?gene=CFTR-AS1
ITGB2	Integrin Subunit Beta 2	Protein Coding	P05107	59	GC21M044885	6.16768	https://www.genecards.org/cgi-bin/carddisp.pl?gene=ITGB2
FAS-AS1	FAS Antisense RNA 1	RNA Gene		21	GC10M088991	6.16324	https://www.genecards.org/cgi-bin/carddisp.pl?gene=FAS-AS1
AGXT	Alanine--Glyoxylate Aminotransferase	Protein Coding	P21549	54	GC02P240868	6.15724	https://www.genecards.org/cgi-bin/carddisp.pl?gene=AGXT
RNPEPL1	Arginyl Aminopeptidase Like 1	Protein Coding	Q9HAU8	43	GC02P240565	6.15492	https://www.genecards.org/cgi-bin/carddisp.pl?gene=RNPEPL1
SLC12A5	Solute Carrier Family 12 Member 5	Protein Coding	Q9H2X9	57	GC20P046021	6.15455	https://www.genecards.org/cgi-bin/carddisp.pl?gene=SLC12A5
ZNHIT3	Zinc Finger HIT-Type Containing 3	Protein Coding	Q15649	43	GC17P036486	6.15387	https://www.genecards.org/cgi-bin/carddisp.pl?gene=ZNHIT3
GPAM	Glycerol-3-Phosphate Acyltransferase, Mitochondrial	Protein Coding	Q9HCL2	50	GC10M112148	6.15162	https://www.genecards.org/cgi-bin/carddisp.pl?gene=GPAM
ETS1	ETS Proto-Oncogene 1, Transcription Factor	Protein Coding	P14921	56	GC11M128458	6.1445	https://www.genecards.org/cgi-bin/carddisp.pl?gene=ETS1
SYP	Synaptophysin	Protein Coding	P08247	55	GC0XM049187	6.13194	https://www.genecards.org/cgi-bin/carddisp.pl?gene=SYP
BAMBI	BMP And Activin Membrane Bound Inhibitor	Protein Coding	Q13145	52	GC10P028974	6.12918	https://www.genecards.org/cgi-bin/carddisp.pl?gene=BAMBI
ADCY1	Adenylate Cyclase 1	Protein Coding	Q08828	56	GC07P045580	6.12666	https://www.genecards.org/cgi-bin/carddisp.pl?gene=ADCY1
TMEM67	Transmembrane Protein 67	Protein Coding	Q5HYA8	50	GC08P093754	6.12498	https://www.genecards.org/cgi-bin/carddisp.pl?gene=TMEM67
GTF2I	General Transcription Factor IIi	Protein Coding	P78347	48	GC07P086270	6.12463	https://www.genecards.org/cgi-bin/carddisp.pl?gene=GTF2I
CCL4	C-C Motif Chemokine Ligand 4	Protein Coding	P13236	50	GC17P036103	6.12301	https://www.genecards.org/cgi-bin/carddisp.pl?gene=CCL4
TUB	TUB Bipartite Transcription Factor	Protein Coding	P50607	51	GC11P008019	6.10688	https://www.genecards.org/cgi-bin/carddisp.pl?gene=TUB
OGA	O-GlcNAcase	Protein Coding	O60502	48	GC10M101785	6.10405	https://www.genecards.org/cgi-bin/carddisp.pl?gene=OGA
FLNB	Filamin B	Protein Coding	O75369	55	GC03P058008	6.10007	https://www.genecards.org/cgi-bin/carddisp.pl?gene=FLNB
RET	Ret Proto-Oncogene	Protein Coding	P07949	63	GC10P044403	6.09747	https://www.genecards.org/cgi-bin/carddisp.pl?gene=RET
TNFAIP3	TNF Alpha Induced Protein 3	Protein Coding	P21580	57	GC06P137866	6.08916	https://www.genecards.org/cgi-bin/carddisp.pl?gene=TNFAIP3
TTC19	Tetratricopeptide Repeat Domain 19	Protein Coding	Q6DKK2	47	GC17P015999	6.08175	https://www.genecards.org/cgi-bin/carddisp.pl?gene=TTC19
PRDM16	PR/SET Domain 16	Protein Coding	Q9HAZ2	53	GC01P020557	6.08113	https://www.genecards.org/cgi-bin/carddisp.pl?gene=PRDM16
TFAP2A	Transcription Factor AP-2 Alpha	Protein Coding	P05549	55	GC06M010393	6.07487	https://www.genecards.org/cgi-bin/carddisp.pl?gene=TFAP2A
NRL	Neural Retina Leucine Zipper	Protein Coding	P54845	48	GC14M024078	6.05803	https://www.genecards.org/cgi-bin/carddisp.pl?gene=NRL
CD80	CD80 Molecule	Protein Coding	P33681	52	GC03M119524	6.05658	https://www.genecards.org/cgi-bin/carddisp.pl?gene=CD80
NAT2	N-Acetyltransferase 2	Protein Coding	P11245	51	GC08P018391	6.05458	https://www.genecards.org/cgi-bin/carddisp.pl?gene=NAT2
SDHAF1	Succinate Dehydrogenase Complex Assembly Factor 1	Protein Coding	A6NFY7	43	GC19P035995	6.04396	https://www.genecards.org/cgi-bin/carddisp.pl?gene=SDHAF1
LRP1	LDL Receptor Related Protein 1	Protein Coding	Q07954	56	GC12P057128	6.04255	https://www.genecards.org/cgi-bin/carddisp.pl?gene=LRP1
BCL11A	BCL11 Transcription Factor A	Protein Coding	Q9H165	52	GC02M060451	6.03661	https://www.genecards.org/cgi-bin/carddisp.pl?gene=BCL11A
HSPA1A	Heat Shock Protein Family A (Hsp70) Member 1A	Protein Coding	P0DMV8	55	GC06P134838	6.0366	https://www.genecards.org/cgi-bin/carddisp.pl?gene=HSPA1A
CAPN1	Calpain 1	Protein Coding	P07384	59	GC11P089060	6.03324	https://www.genecards.org/cgi-bin/carddisp.pl?gene=CAPN1
TLR3	Toll Like Receptor 3	Protein Coding	O15455	60	GC04P186059	6.03033	https://www.genecards.org/cgi-bin/carddisp.pl?gene=TLR3
FCGR3A	Fc Gamma Receptor IIIa	Protein Coding	P08637	55	GC01M161541	6.03019	https://www.genecards.org/cgi-bin/carddisp.pl?gene=FCGR3A
GLRX5	Glutaredoxin 5	Protein Coding	Q86SX6	49	GC14P095533	6.02652	https://www.genecards.org/cgi-bin/carddisp.pl?gene=GLRX5
FIS1	Fission, Mitochondrial 1	Protein Coding	Q9Y3D6	48	GC07M101239	6.02625	https://www.genecards.org/cgi-bin/carddisp.pl?gene=FIS1
LRRK2	Leucine Rich Repeat Kinase 2	Protein Coding	Q5S007	58	GC12P040196	6.02605	https://www.genecards.org/cgi-bin/carddisp.pl?gene=LRRK2
CA4	Carbonic Anhydrase 4	Protein Coding	P22748	54	GC17P060149	6.01498	https://www.genecards.org/cgi-bin/carddisp.pl?gene=CA4
PDPK1	3-Phosphoinositide Dependent Protein Kinase 1	Protein Coding	O15530	58	GC16P002537	6.01217	https://www.genecards.org/cgi-bin/carddisp.pl?gene=PDPK1
PDE6G	Phosphodiesterase 6G	Protein Coding	P18545	51	GC17M081650	6.01112	https://www.genecards.org/cgi-bin/carddisp.pl?gene=PDE6G
GRB10	Growth Factor Receptor Bound Protein 10	Protein Coding	Q13322	51	GC07M050590	6.0099	https://www.genecards.org/cgi-bin/carddisp.pl?gene=GRB10
ATP1A1-AS1	ATP1A1 Antisense RNA 1	RNA Gene	Q5TC04	27	GC01M116379	6.00819	https://www.genecards.org/cgi-bin/carddisp.pl?gene=ATP1A1-AS1
WDR11	WD Repeat Domain 11	Protein Coding	Q9BZH6	47	GC10P120851	6.00479	https://www.genecards.org/cgi-bin/carddisp.pl?gene=WDR11
SLC52A2	Solute Carrier Family 52 Member 2	Protein Coding	Q9HAB3	46	GC08P144333	6.00079	https://www.genecards.org/cgi-bin/carddisp.pl?gene=SLC52A2
NDUFA4	NDUFA4 Mitochondrial Complex Associated	Protein Coding	O00483	50	GC07M010938	5.99868	https://www.genecards.org/cgi-bin/carddisp.pl?gene=NDUFA4
TSC2	TSC Complex Subunit 2	Protein Coding	P49815	60	GC16P080239	5.99613	https://www.genecards.org/cgi-bin/carddisp.pl?gene=TSC2
SLC19A1	Solute Carrier Family 19 Member 1	Protein Coding	P41440	55	GC21M045493	5.99012	https://www.genecards.org/cgi-bin/carddisp.pl?gene=SLC19A1
TLX1NB	TLX1 Neighbor	RNA Gene	P0CAT3	31	GC10M101090	5.98571	https://www.genecards.org/cgi-bin/carddisp.pl?gene=TLX1NB
NTF4	Neurotrophin 4	Protein Coding	P34130	55	GC19M093071	5.98568	https://www.genecards.org/cgi-bin/carddisp.pl?gene=NTF4
NAB2	NGFI-A Binding Protein 2	Protein Coding	Q15742	49	GC12P060664	5.98347	https://www.genecards.org/cgi-bin/carddisp.pl?gene=NAB2
P2RX7	Purinergic Receptor P2X 7	Protein Coding	Q99572	55	GC12P133258	5.98167	https://www.genecards.org/cgi-bin/carddisp.pl?gene=P2RX7
MIR361	MicroRNA 361	RNA Gene		25	GC0XM085903	5.97983	https://www.genecards.org/cgi-bin/carddisp.pl?gene=MIR361
CYP2C8	Cytochrome P450 Family 2 Subfamily C Member 8	Protein Coding	P10632	55	GC10M095038	5.97039	https://www.genecards.org/cgi-bin/carddisp.pl?gene=CYP2C8
AQP9	Aquaporin 9	Protein Coding	O43315	50	GC15P058138	5.96628	https://www.genecards.org/cgi-bin/carddisp.pl?gene=AQP9
DHX38	DEAH-Box Helicase 38	Protein Coding	Q92620	50	GC16P083109	5.96583	https://www.genecards.org/cgi-bin/carddisp.pl?gene=DHX38
FFAR2	Free Fatty Acid Receptor 2	Protein Coding	O15552	48	GC19P112931	5.94987	https://www.genecards.org/cgi-bin/carddisp.pl?gene=FFAR2
HGSNAT	Heparan-Alpha-Glucosaminide N-Acetyltransferase	Protein Coding	Q68CP4	45	GC08P043140	5.94947	https://www.genecards.org/cgi-bin/carddisp.pl?gene=HGSNAT
ANXA11	Annexin A11	Protein Coding	P50995	52	GC10M080150	5.94648	https://www.genecards.org/cgi-bin/carddisp.pl?gene=ANXA11
SP1	Sp1 Transcription Factor	Protein Coding	P08047	55	GC12P053380	5.94111	https://www.genecards.org/cgi-bin/carddisp.pl?gene=SP1
PRKDC	Protein Kinase, DNA-Activated, Catalytic Subunit	Protein Coding	P78527	59	GC08M047773	5.9367	https://www.genecards.org/cgi-bin/carddisp.pl?gene=PRKDC
RP1L1	RP1 Like 1	Protein Coding	Q8IWN7	44	GC08M010606	5.93288	https://www.genecards.org/cgi-bin/carddisp.pl?gene=RP1L1
POLR2D	RNA Polymerase II Subunit D	Protein Coding	O15514	48	GC02M128564	5.93171	https://www.genecards.org/cgi-bin/carddisp.pl?gene=POLR2D
BRIP1	BRCA1 Interacting Helicase 1	Protein Coding	Q9BX63	57	GC17M061679	5.9291	https://www.genecards.org/cgi-bin/carddisp.pl?gene=BRIP1
PRPH2	Peripherin 2	Protein Coding	P23942	49	GC06M094011	5.92162	https://www.genecards.org/cgi-bin/carddisp.pl?gene=PRPH2
SHMT2	Serine Hydroxymethyltransferase 2	Protein Coding	P34897	55	GC12P057229	5.90877	https://www.genecards.org/cgi-bin/carddisp.pl?gene=SHMT2
CLRN1	Clarin 1	Protein Coding	P58418	44	GC03M150926	5.90862	https://www.genecards.org/cgi-bin/carddisp.pl?gene=CLRN1
HOTTIP	HOXA Distal Transcript Antisense RNA	RNA Gene		29	GC07P027198	5.90614	https://www.genecards.org/cgi-bin/carddisp.pl?gene=HOTTIP
DNASE1	Deoxyribonuclease 1	Protein Coding	P24855	53	GC16P003611	5.90549	https://www.genecards.org/cgi-bin/carddisp.pl?gene=DNASE1
CD14	CD14 Molecule	Protein Coding	P08571	54	GC05M140631	5.90347	https://www.genecards.org/cgi-bin/carddisp.pl?gene=CD14
PALLD	Palladin, Cytoskeletal Associated Protein	Protein Coding	Q8WX93	50	GC04P168497	5.901	https://www.genecards.org/cgi-bin/carddisp.pl?gene=PALLD
RECK	Reversion Inducing Cysteine Rich Protein With Kazal Motifs	Protein Coding	O95980	50	GC09P036036	5.89666	https://www.genecards.org/cgi-bin/carddisp.pl?gene=RECK
SIK2	Salt Inducible Kinase 2	Protein Coding	Q9H0K1	52	GC11P112482	5.8937	https://www.genecards.org/cgi-bin/carddisp.pl?gene=SIK2
TLR9	Toll Like Receptor 9	Protein Coding	Q9NR96	54	GC03M053878	5.88935	https://www.genecards.org/cgi-bin/carddisp.pl?gene=TLR9
NARS1	Asparaginyl-TRNA Synthetase 1	Protein Coding	O43776	52	GC18M057601	5.88935	https://www.genecards.org/cgi-bin/carddisp.pl?gene=NARS1
AOC1	Amine Oxidase Copper Containing 1	Protein Coding	P19801	50	GC07P150824	5.88202	https://www.genecards.org/cgi-bin/carddisp.pl?gene=AOC1
RAB5A	RAB5A, Member RAS Oncogene Family	Protein Coding	P20339	53	GC03P021761	5.86955	https://www.genecards.org/cgi-bin/carddisp.pl?gene=RAB5A
SLC52A3	Solute Carrier Family 52 Member 3	Protein Coding	Q9NQ40	51	GC20M000741	5.86794	https://www.genecards.org/cgi-bin/carddisp.pl?gene=SLC52A3
ERCC6	ERCC Excision Repair 6, Chromatin Remodeling Factor	Protein Coding	Q03468	54	GC10M049454	5.84714	https://www.genecards.org/cgi-bin/carddisp.pl?gene=ERCC6
OXA1L	OXA1L Mitochondrial Inner Membrane Protein	Protein Coding	Q15070	46	GC14P022766	5.84101	https://www.genecards.org/cgi-bin/carddisp.pl?gene=OXA1L
CCL20	C-C Motif Chemokine Ligand 20	Protein Coding	P78556	51	GC02P227846	5.84002	https://www.genecards.org/cgi-bin/carddisp.pl?gene=CCL20
MANBA	Mannosidase Beta	Protein Coding	O00462	52	GC04M102631	5.83684	https://www.genecards.org/cgi-bin/carddisp.pl?gene=MANBA
HAVCR1	Hepatitis A Virus Cellular Receptor 1	Protein Coding	Q96D42	51	GC05M157028	5.831	https://www.genecards.org/cgi-bin/carddisp.pl?gene=HAVCR1
TNNI3	Troponin I3, Cardiac Type	Protein Coding	P19429	57	GC19M055151	5.83057	https://www.genecards.org/cgi-bin/carddisp.pl?gene=TNNI3
MTERF1	Mitochondrial Transcription Termination Factor 1	Protein Coding	Q99551	43	GC07M091692	5.83004	https://www.genecards.org/cgi-bin/carddisp.pl?gene=MTERF1
PHGDH	Phosphoglycerate Dehydrogenase	Protein Coding	O43175	59	GC01P119660	5.82914	https://www.genecards.org/cgi-bin/carddisp.pl?gene=PHGDH
GCC1	GRIP And Coiled-Coil Domain Containing 1	Protein Coding	Q96CN9	43	GC07M127580	5.82697	https://www.genecards.org/cgi-bin/carddisp.pl?gene=GCC1
TBL2	Transducin Beta Like 2	Protein Coding	Q9Y4P3	46	GC07M074495	5.82287	https://www.genecards.org/cgi-bin/carddisp.pl?gene=TBL2
IDS	Iduronate 2-Sulfatase	Protein Coding	P22304	56	GC0XM149476	5.81282	https://www.genecards.org/cgi-bin/carddisp.pl?gene=IDS
TXN2	Thioredoxin 2	Protein Coding	Q99757	49	GC22M036467	5.81237	https://www.genecards.org/cgi-bin/carddisp.pl?gene=TXN2
KCNH6	Potassium Voltage-Gated Channel Subfamily H Member 6	Protein Coding	Q9H252	50	GC17P063523	5.8113	https://www.genecards.org/cgi-bin/carddisp.pl?gene=KCNH6
TRAPPC11	Trafficking Protein Particle Complex Subunit 11	Protein Coding	Q7Z392	45	GC04P183659	5.81028	https://www.genecards.org/cgi-bin/carddisp.pl?gene=TRAPPC11
MIR135A1	MicroRNA 135a-1	RNA Gene		27	GC03M053888	5.80017	https://www.genecards.org/cgi-bin/carddisp.pl?gene=MIR135A1
GPLD1	Glycosylphosphatidylinositol Specific Phospholipase D1	Protein Coding	P80108	51	GC06M024547	5.79812	https://www.genecards.org/cgi-bin/carddisp.pl?gene=GPLD1
AP4B1	Adaptor Related Protein Complex 4 Subunit Beta 1	Protein Coding	Q9Y6B7	48	GC01M113894	5.79353	https://www.genecards.org/cgi-bin/carddisp.pl?gene=AP4B1
ARL3	ADP Ribosylation Factor Like GTPase 3	Protein Coding	P36405	52	GC10M102673	5.79276	https://www.genecards.org/cgi-bin/carddisp.pl?gene=ARL3
MGME1	Mitochondrial Genome Maintenance Exonuclease 1	Protein Coding	Q9BQP7	45	GC20P017968	5.78614	https://www.genecards.org/cgi-bin/carddisp.pl?gene=MGME1
ERCC1	ERCC Excision Repair 1, Endonuclease Non-Catalytic Subunit	Protein Coding	P07992	54	GC19M092923	5.78361	https://www.genecards.org/cgi-bin/carddisp.pl?gene=ERCC1
TNFRSF10A	TNF Receptor Superfamily Member 10a	Protein Coding	O00220	54	GC08M023190	5.76367	https://www.genecards.org/cgi-bin/carddisp.pl?gene=TNFRSF10A
ROM1	Retinal Outer Segment Membrane Protein 1	Protein Coding	Q03395	51	GC11P062611	5.76314	https://www.genecards.org/cgi-bin/carddisp.pl?gene=ROM1
TRMU	TRNA Mitochondrial 2-Thiouridylase	Protein Coding	O75648	47	GC22P046330	5.76016	https://www.genecards.org/cgi-bin/carddisp.pl?gene=TRMU
LOC129992892	ATAC-STARR-Seq Lymphoblastoid Silent Region 15603	Functional Element		5	GC04P102872	5.75617	https://www.genecards.org/cgi-bin/carddisp.pl?gene=LOC129992892
UNC13A	Unc-13 Homolog A	Protein Coding	Q9UPW8	49	GC19M092370	5.75343	https://www.genecards.org/cgi-bin/carddisp.pl?gene=UNC13A
STK39	Serine/Threonine Kinase 39	Protein Coding	Q9UEW8	51	GC02M167954	5.74899	https://www.genecards.org/cgi-bin/carddisp.pl?gene=STK39
PFN1	Profilin 1	Protein Coding	P07737	54	GC17M004945	5.74444	https://www.genecards.org/cgi-bin/carddisp.pl?gene=PFN1
CDH5	Cadherin 5	Protein Coding	P33151	55	GC16P066366	5.73992	https://www.genecards.org/cgi-bin/carddisp.pl?gene=CDH5
FOXC1	Forkhead Box C1	Protein Coding	Q12948	52	GC06P001635	5.73656	https://www.genecards.org/cgi-bin/carddisp.pl?gene=FOXC1
LOC109623489	Insulin Repeat Instability Region	Functional Element		2	GC11P010671	5.73344	https://www.genecards.org/cgi-bin/carddisp.pl?gene=LOC109623489
MIR211	MicroRNA 211	RNA Gene		29	GC15M031065	5.72687	https://www.genecards.org/cgi-bin/carddisp.pl?gene=MIR211
MIR517A	MicroRNA 517a	RNA Gene		22	GC19P053712	5.72472	https://www.genecards.org/cgi-bin/carddisp.pl?gene=MIR517A
CCAT1	Colon Cancer Associated Transcript 1	RNA Gene		22	GC08M127207	5.72438	https://www.genecards.org/cgi-bin/carddisp.pl?gene=CCAT1
NDUFA5	NADH:Ubiquinone Oxidoreductase Subunit A5	Protein Coding	Q16718	48	GC07M123536	5.72122	https://www.genecards.org/cgi-bin/carddisp.pl?gene=NDUFA5
STAT4	Signal Transducer And Activator Of Transcription 4	Protein Coding	Q14765	55	GC02M191029	5.71968	https://www.genecards.org/cgi-bin/carddisp.pl?gene=STAT4
PTPRF	Protein Tyrosine Phosphatase Receptor Type F	Protein Coding	P10586	58	GC01P049089	5.71722	https://www.genecards.org/cgi-bin/carddisp.pl?gene=PTPRF
BCL7B	BAF Chromatin Remodeling Complex Subunit BCL7B	Protein Coding	Q9BQE9	45	GC07M073536	5.71544	https://www.genecards.org/cgi-bin/carddisp.pl?gene=BCL7B
CD86	CD86 Molecule	Protein Coding	P42081	53	GC03P122055	5.71441	https://www.genecards.org/cgi-bin/carddisp.pl?gene=CD86
XPR1	Xenotropic And Polytropic Retrovirus Receptor 1	Protein Coding	Q9UBH6	51	GC01P180632	5.70502	https://www.genecards.org/cgi-bin/carddisp.pl?gene=XPR1
EXOSC8	Exosome Component 8	Protein Coding	Q96B26	48	GC13P036998	5.70454	https://www.genecards.org/cgi-bin/carddisp.pl?gene=EXOSC8
VEGFB	Vascular Endothelial Growth Factor B	Protein Coding	P49765	52	GC11P064234	5.70373	https://www.genecards.org/cgi-bin/carddisp.pl?gene=VEGFB
CDHR1	Cadherin Related Family Member 1	Protein Coding	Q96JP9	48	GC10P084194	5.70161	https://www.genecards.org/cgi-bin/carddisp.pl?gene=CDHR1
PRF1	Perforin 1	Protein Coding	P14222	55	GC10M070597	5.69477	https://www.genecards.org/cgi-bin/carddisp.pl?gene=PRF1
PRPF3	Pre-MRNA Processing Factor 3	Protein Coding	O43395	51	GC01P150321	5.69439	https://www.genecards.org/cgi-bin/carddisp.pl?gene=PRPF3
RPS27A	Ribosomal Protein S27a	Protein Coding	P62979	52	GC02P055231	5.6942	https://www.genecards.org/cgi-bin/carddisp.pl?gene=RPS27A
BECN1	Beclin 1	Protein Coding	Q14457	55	GC17M042810	5.69399	https://www.genecards.org/cgi-bin/carddisp.pl?gene=BECN1
RP1	RP1 Axonemal Microtubule Associated	Protein Coding	P56715	45	GC08P054555	5.6919	https://www.genecards.org/cgi-bin/carddisp.pl?gene=RP1
HULC	Hepatocellular Carcinoma Up-Regulated Long Non-Coding RNA	RNA Gene		28	GC06P008478	5.69017	https://www.genecards.org/cgi-bin/carddisp.pl?gene=HULC
MIR133A1	MicroRNA 133a-1	RNA Gene		23	GC18M034039	5.68555	https://www.genecards.org/cgi-bin/carddisp.pl?gene=MIR133A1
GAP43	Growth Associated Protein 43	Protein Coding	P17677	52	GC03P115623	5.68474	https://www.genecards.org/cgi-bin/carddisp.pl?gene=GAP43
SAA4	Serum Amyloid A4, Constitutive	Protein Coding	P35542	47	GC11M018234	5.68414	https://www.genecards.org/cgi-bin/carddisp.pl?gene=SAA4
LOC111674472	DNase I Hypersensitive Sites In Introns 16 And 17a Of CFTR	Functional Element		9	GC07P117607	5.68138	https://www.genecards.org/cgi-bin/carddisp.pl?gene=LOC111674472
POU4F1	POU Class 4 Homeobox 1	Protein Coding	Q01851	48	GC13M078598	5.67712	https://www.genecards.org/cgi-bin/carddisp.pl?gene=POU4F1
MIR188	MicroRNA 188	RNA Gene		24	GC0XP050003	5.67595	https://www.genecards.org/cgi-bin/carddisp.pl?gene=MIR188
NDN	Necdin, MAGE Family Member	Protein Coding	Q99608	51	GC15M027264	5.67562	https://www.genecards.org/cgi-bin/carddisp.pl?gene=NDN
MIR323A	MicroRNA 323a	RNA Gene		25	GC14P116746	5.67555	https://www.genecards.org/cgi-bin/carddisp.pl?gene=MIR323A
ANK2	Ankyrin 2	Protein Coding	Q01484	50	GC04P112735	5.67029	https://www.genecards.org/cgi-bin/carddisp.pl?gene=ANK2
MIR376A1	MicroRNA 376a-1	RNA Gene		22	GC14P116752	5.66937	https://www.genecards.org/cgi-bin/carddisp.pl?gene=MIR376A1
MIR128-2	MicroRNA 128-2	RNA Gene		27	GC03P035754	5.66521	https://www.genecards.org/cgi-bin/carddisp.pl?gene=MIR128-2
PCNA	Proliferating Cell Nuclear Antigen	Protein Coding	P12004	59	GC20M005114	5.66034	https://www.genecards.org/cgi-bin/carddisp.pl?gene=PCNA
RAC1	Rac Family Small GTPase 1	Protein Coding	P63000	58	GC07P011586	5.65509	https://www.genecards.org/cgi-bin/carddisp.pl?gene=RAC1
RAB3GAP1	RAB3 GTPase Activating Protein Catalytic Subunit 1	Protein Coding	Q15042	50	GC02P135052	5.65365	https://www.genecards.org/cgi-bin/carddisp.pl?gene=RAB3GAP1
BMP7	Bone Morphogenetic Protein 7	Protein Coding	P18075	55	GC20M057168	5.65315	https://www.genecards.org/cgi-bin/carddisp.pl?gene=BMP7
IL18BP	Interleukin 18 Binding Protein	Protein Coding	O95998	50	GC11P071998	5.64221	https://www.genecards.org/cgi-bin/carddisp.pl?gene=IL18BP
GPX4	Glutathione Peroxidase 4	Protein Coding	P36969	56	GC19P001103	5.64086	https://www.genecards.org/cgi-bin/carddisp.pl?gene=GPX4
PXDNL	Peroxidasin Like	Protein Coding	A1KZ92	43	GC08M051319	5.63533	https://www.genecards.org/cgi-bin/carddisp.pl?gene=PXDNL
IMPG1	Interphotoreceptor Matrix Proteoglycan 1	Protein Coding	Q17R60	48	GC06M075921	5.62911	https://www.genecards.org/cgi-bin/carddisp.pl?gene=IMPG1
APC	APC Regulator Of WNT Signaling Pathway	Protein Coding	P25054	58	GC05P112707	5.6279	https://www.genecards.org/cgi-bin/carddisp.pl?gene=APC
DPYSL5	Dihydropyrimidinase Like 5	Protein Coding	Q9BPU6	48	GC02P026847	5.62576	https://www.genecards.org/cgi-bin/carddisp.pl?gene=DPYSL5
CACNA1H	Calcium Voltage-Gated Channel Subunit Alpha1 H	Protein Coding	O95180	58	GC16P001153	5.61927	https://www.genecards.org/cgi-bin/carddisp.pl?gene=CACNA1H
IGFBP4	Insulin Like Growth Factor Binding Protein 4	Protein Coding	P22692	52	GC17P040443	5.6146	https://www.genecards.org/cgi-bin/carddisp.pl?gene=IGFBP4
MIR29B1	MicroRNA 29b-1	RNA Gene		28	GC07M130877	5.61411	https://www.genecards.org/cgi-bin/carddisp.pl?gene=MIR29B1
PRICKLE1	Prickle Planar Cell Polarity Protein 1	Protein Coding	Q96MT3	54	GC12M042456	5.61304	https://www.genecards.org/cgi-bin/carddisp.pl?gene=PRICKLE1
CXCL9	C-X-C Motif Chemokine Ligand 9	Protein Coding	Q07325	48	GC04M076001	5.61196	https://www.genecards.org/cgi-bin/carddisp.pl?gene=CXCL9
PIKFYVE	Phosphoinositide Kinase, FYVE-Type Zinc Finger Containing	Protein Coding	Q9Y2I7	57	GC02P208266	5.60776	https://www.genecards.org/cgi-bin/carddisp.pl?gene=PIKFYVE
CDIPT	CDP-Diacylglycerol--Inositol 3-Phosphatidyltransferase	Protein Coding	O14735	51	GC16M044031	5.60705	https://www.genecards.org/cgi-bin/carddisp.pl?gene=CDIPT
PRRC2A	Proline Rich Coiled-Coil 2A	Protein Coding	P48634	43	GC06P134822	5.60633	https://www.genecards.org/cgi-bin/carddisp.pl?gene=PRRC2A
EEA1	Early Endosome Antigen 1	Protein Coding	Q15075	51	GC12M092770	5.60621	https://www.genecards.org/cgi-bin/carddisp.pl?gene=EEA1
SLC7A14	Solute Carrier Family 7 Member 14	Protein Coding	Q8TBB6	48	GC03M170459	5.60505	https://www.genecards.org/cgi-bin/carddisp.pl?gene=SLC7A14
EARS2	Glutamyl-TRNA Synthetase 2, Mitochondrial	Protein Coding	Q5JPH6	49	GC16M025405	5.60188	https://www.genecards.org/cgi-bin/carddisp.pl?gene=EARS2
PRCD	Photoreceptor Disc Component	Protein Coding	Q00LT1	37	GC17P076527	5.6013	https://www.genecards.org/cgi-bin/carddisp.pl?gene=PRCD
TRPV3	Transient Receptor Potential Cation Channel Subfamily V Member 3	Protein Coding	Q8NET8	52	GC17M074569	5.60044	https://www.genecards.org/cgi-bin/carddisp.pl?gene=TRPV3
ADRA2B	Adrenoceptor Alpha 2B	Protein Coding	P18089	51	GC02M096112	5.59925	https://www.genecards.org/cgi-bin/carddisp.pl?gene=ADRA2B
MRPS34	Mitochondrial Ribosomal Protein S34	Protein Coding	P82930	45	GC16M001771	5.59739	https://www.genecards.org/cgi-bin/carddisp.pl?gene=MRPS34
MIR550A1	MicroRNA 550a-1	RNA Gene		23	GC07P030289	5.59252	https://www.genecards.org/cgi-bin/carddisp.pl?gene=MIR550A1
PASK	PAS Domain Containing Serine/Threonine Kinase	Protein Coding	Q96RG2	49	GC02M241106	5.5855	https://www.genecards.org/cgi-bin/carddisp.pl?gene=PASK
WNK4	WNK Lysine Deficient Protein Kinase 4	Protein Coding	Q96J92	53	GC17P042780	5.56692	https://www.genecards.org/cgi-bin/carddisp.pl?gene=WNK4
IQCB1	IQ Motif Containing B1	Protein Coding	Q15051	50	GC03M121769	5.55904	https://www.genecards.org/cgi-bin/carddisp.pl?gene=IQCB1
KCNH2	Potassium Voltage-Gated Channel Subfamily H Member 2	Protein Coding	Q12809	59	GC07M150944	5.55607	https://www.genecards.org/cgi-bin/carddisp.pl?gene=KCNH2
MAK	Male Germ Cell Associated Kinase	Protein Coding	P20794	52	GC06M010762	5.55564	https://www.genecards.org/cgi-bin/carddisp.pl?gene=MAK
HSP90AB1	Heat Shock Protein 90 Alpha Family Class B Member 1	Protein Coding	P08238	58	GC06P044246	5.55549	https://www.genecards.org/cgi-bin/carddisp.pl?gene=HSP90AB1
INPP5E	Inositol Polyphosphate-5-Phosphatase E	Protein Coding	Q9NRR6	50	GC09M136428	5.54974	https://www.genecards.org/cgi-bin/carddisp.pl?gene=INPP5E
SNORD15A	Small Nucleolar RNA, C/D Box 15A	RNA Gene		23	GC11P075400	5.54895	https://www.genecards.org/cgi-bin/carddisp.pl?gene=SNORD15A
FGF14	Fibroblast Growth Factor 14	Protein Coding	Q92915	51	GC13M101710	5.54623	https://www.genecards.org/cgi-bin/carddisp.pl?gene=FGF14
CAST	Calpastatin	Protein Coding	P20810	56	GC05P095975	5.54154	https://www.genecards.org/cgi-bin/carddisp.pl?gene=CAST
HADH	Hydroxyacyl-CoA Dehydrogenase	Protein Coding	Q16836	55	GC04P107989	5.53486	https://www.genecards.org/cgi-bin/carddisp.pl?gene=HADH
FOXO3	Forkhead Box O3	Protein Coding	O43524	56	GC06P108559	5.53359	https://www.genecards.org/cgi-bin/carddisp.pl?gene=FOXO3
PRKCG	Protein Kinase C Gamma	Protein Coding	P05129	59	GC19P053879	5.52833	https://www.genecards.org/cgi-bin/carddisp.pl?gene=PRKCG
C1QTNF3-AMACR	C1QTNF3-AMACR Readthrough (NMD Candidate)	RNA Gene		21	GC05M033989	5.52146	https://www.genecards.org/cgi-bin/carddisp.pl?gene=C1QTNF3-AMACR
SLC6A4	Solute Carrier Family 6 Member 4	Protein Coding	P31645	57	GC17M030194	5.51719	https://www.genecards.org/cgi-bin/carddisp.pl?gene=SLC6A4
AMPD2	Adenosine Monophosphate Deaminase 2	Protein Coding	Q01433	54	GC01P109616	5.51372	https://www.genecards.org/cgi-bin/carddisp.pl?gene=AMPD2
WT1	WT1 Transcription Factor	Protein Coding	P19544	56	GC11M032365	5.51006	https://www.genecards.org/cgi-bin/carddisp.pl?gene=WT1
RILP	Rab Interacting Lysosomal Protein	Protein Coding	Q96NA2	43	GC17M001646	5.50199	https://www.genecards.org/cgi-bin/carddisp.pl?gene=RILP
CLN3	CLN3 Lysosomal/Endosomal Transmembrane Protein, Battenin	Protein Coding	Q13286	53	GC16M028466	5.49914	https://www.genecards.org/cgi-bin/carddisp.pl?gene=CLN3
LOX	Lysyl Oxidase	Protein Coding	P28300	56	GC05M122063	5.49752	https://www.genecards.org/cgi-bin/carddisp.pl?gene=LOX
ASAH1	N-Acylsphingosine Amidohydrolase 1	Protein Coding	Q13510	57	GC08M018055	5.49738	https://www.genecards.org/cgi-bin/carddisp.pl?gene=ASAH1
ABCG5	ATP Binding Cassette Subfamily G Member 5	Protein Coding	Q9H222	54	GC02M043806	5.49676	https://www.genecards.org/cgi-bin/carddisp.pl?gene=ABCG5
GOT2	Glutamic-Oxaloacetic Transaminase 2	Protein Coding	P00505	56	GC16M058707	5.49537	https://www.genecards.org/cgi-bin/carddisp.pl?gene=GOT2
SOX3	SRY-Box Transcription Factor 3	Protein Coding	P41225	52	GC0XM140502	5.49136	https://www.genecards.org/cgi-bin/carddisp.pl?gene=SOX3
ABCB4	ATP Binding Cassette Subfamily B Member 4	Protein Coding	P21439	55	GC07M087365	5.48618	https://www.genecards.org/cgi-bin/carddisp.pl?gene=ABCB4
PTHLH	Parathyroid Hormone Like Hormone	Protein Coding	P12272	55	GC12M029767	5.48465	https://www.genecards.org/cgi-bin/carddisp.pl?gene=PTHLH
RAX2	Retina And Anterior Neural Fold Homeobox 2	Protein Coding	Q96IS3	43	GC19M003769	5.483	https://www.genecards.org/cgi-bin/carddisp.pl?gene=RAX2
FAH	Fumarylacetoacetate Hydrolase	Protein Coding	P16930	55	GC15P080152	5.48158	https://www.genecards.org/cgi-bin/carddisp.pl?gene=FAH
SOX9	SRY-Box Transcription Factor 9	Protein Coding	P48436	54	GC17P072121	5.47776	https://www.genecards.org/cgi-bin/carddisp.pl?gene=SOX9
LETM1	Leucine Zipper And EF-Hand Containing Transmembrane Protein 1	Protein Coding	O95202	52	GC04M001811	5.47686	https://www.genecards.org/cgi-bin/carddisp.pl?gene=LETM1
PKHD1	PKHD1 Ciliary IPT Domain Containing Fibrocystin/Polyductin	Protein Coding	P08F94	47	GC06M094108	5.47677	https://www.genecards.org/cgi-bin/carddisp.pl?gene=PKHD1
ABCG8	ATP Binding Cassette Subfamily G Member 8	Protein Coding	Q9H221	50	GC02P043828	5.47209	https://www.genecards.org/cgi-bin/carddisp.pl?gene=ABCG8
PRPF6	Pre-MRNA Processing Factor 6	Protein Coding	O94906	49	GC20P063981	5.47159	https://www.genecards.org/cgi-bin/carddisp.pl?gene=PRPF6
FASTKD2	FAST Kinase Domains 2	Protein Coding	Q9NYY8	47	GC02P206770	5.46729	https://www.genecards.org/cgi-bin/carddisp.pl?gene=FASTKD2
ACADS	Acyl-CoA Dehydrogenase Short Chain	Protein Coding	P16219	52	GC12P133242	5.4668	https://www.genecards.org/cgi-bin/carddisp.pl?gene=ACADS
PRSS16	Serine Protease 16	Protein Coding	Q9NQE7	45	GC06P027247	5.46177	https://www.genecards.org/cgi-bin/carddisp.pl?gene=PRSS16
MIRLET7I	MicroRNA Let-7i	RNA Gene		28	GC12P062690	5.46086	https://www.genecards.org/cgi-bin/carddisp.pl?gene=MIRLET7I
ANG	Angiogenin	Protein Coding	P03950	53	GC14P045735	5.45977	https://www.genecards.org/cgi-bin/carddisp.pl?gene=ANG
MDM2	MDM2 Proto-Oncogene	Protein Coding	Q00987	62	GC12P068808	5.45917	https://www.genecards.org/cgi-bin/carddisp.pl?gene=MDM2
STX5	Syntaxin 5	Protein Coding	Q13190	49	GC11M062806	5.45612	https://www.genecards.org/cgi-bin/carddisp.pl?gene=STX5
CPOX	Coproporphyrinogen Oxidase	Protein Coding	P36551	53	GC03M098576	5.45506	https://www.genecards.org/cgi-bin/carddisp.pl?gene=CPOX
NOTCH1	Notch Receptor 1	Protein Coding	P46531	61	GC09M138715	5.45122	https://www.genecards.org/cgi-bin/carddisp.pl?gene=NOTCH1
AKT3	AKT Serine/Threonine Kinase 3	Protein Coding	Q9Y243	63	GC01M243488	5.44908	https://www.genecards.org/cgi-bin/carddisp.pl?gene=AKT3
LNPK	Lunapark, ER Junction Formation Factor	Protein Coding	Q9C0E8	43	GC02M175924	5.44787	https://www.genecards.org/cgi-bin/carddisp.pl?gene=LNPK
DEAF1	DEAF1 Transcription Factor	Protein Coding	O75398	49	GC11M000644	5.44607	https://www.genecards.org/cgi-bin/carddisp.pl?gene=DEAF1
COL4A1	Collagen Type IV Alpha 1 Chain	Protein Coding	P02462	56	GC13M110148	5.44591	https://www.genecards.org/cgi-bin/carddisp.pl?gene=COL4A1
ARL2BP	ADP Ribosylation Factor Like GTPase 2 Binding Protein	Protein Coding	Q9Y2Y0	46	GC16P057245	5.44575	https://www.genecards.org/cgi-bin/carddisp.pl?gene=ARL2BP
ACTG1	Actin Gamma 1	Protein Coding	P63261	55	GC17M081509	5.44451	https://www.genecards.org/cgi-bin/carddisp.pl?gene=ACTG1
TNXB	Tenascin XB	Protein Coding	P22105	52	GC06M093808	5.44274	https://www.genecards.org/cgi-bin/carddisp.pl?gene=TNXB
GREM1	Gremlin 1, DAN Family BMP Antagonist	Protein Coding	O60565	52	GC15P156897	5.43992	https://www.genecards.org/cgi-bin/carddisp.pl?gene=GREM1
GZMB	Granzyme B	Protein Coding	P10144	56	GC14M024630	5.43707	https://www.genecards.org/cgi-bin/carddisp.pl?gene=GZMB
ADH1B	Alcohol Dehydrogenase 1B (Class I), Beta Polypeptide	Protein Coding	P00325	54	GC04M099304	5.436	https://www.genecards.org/cgi-bin/carddisp.pl?gene=ADH1B
COMP	Cartilage Oligomeric Matrix Protein	Protein Coding	P49747	55	GC19M092422	5.4356	https://www.genecards.org/cgi-bin/carddisp.pl?gene=COMP
TCF3	Transcription Factor 3	Protein Coding	P15923	54	GC19M001609	5.43255	https://www.genecards.org/cgi-bin/carddisp.pl?gene=TCF3
SDHD	Succinate Dehydrogenase Complex Subunit D	Protein Coding	O14521	53	GC11P112505	5.42846	https://www.genecards.org/cgi-bin/carddisp.pl?gene=SDHD
CCR2	C-C Motif Chemokine Receptor 2	Protein Coding	P41597	53	GC03P057394	5.42095	https://www.genecards.org/cgi-bin/carddisp.pl?gene=CCR2
SAMD9L	Sterile Alpha Motif Domain Containing 9 Like	Protein Coding	Q8IVG5	45	GC07M093130	5.41703	https://www.genecards.org/cgi-bin/carddisp.pl?gene=SAMD9L
CLPP	Caseinolytic Mitochondrial Matrix Peptidase Proteolytic Subunit	Protein Coding	Q16740	54	GC19P112072	5.41094	https://www.genecards.org/cgi-bin/carddisp.pl?gene=CLPP
SLC12A9	Solute Carrier Family 12 Member 9	Protein Coding	Q9BXP2	45	GC07P100826	5.40558	https://www.genecards.org/cgi-bin/carddisp.pl?gene=SLC12A9
NRG4	Neuregulin 4	Protein Coding	Q8WWG1	46	GC15M075935	5.40367	https://www.genecards.org/cgi-bin/carddisp.pl?gene=NRG4
PDCD1LG2	Programmed Cell Death 1 Ligand 2	Protein Coding	Q9BQ51	51	GC09P005510	5.40132	https://www.genecards.org/cgi-bin/carddisp.pl?gene=PDCD1LG2
PDE4D	Phosphodiesterase 4D	Protein Coding	Q08499	58	GC05M058969	5.40034	https://www.genecards.org/cgi-bin/carddisp.pl?gene=PDE4D
CHEK2	Checkpoint Kinase 2	Protein Coding	O96017	63	GC22M028687	5.39767	https://www.genecards.org/cgi-bin/carddisp.pl?gene=CHEK2
IDH3B	Isocitrate Dehydrogenase (NAD(+)) 3 Non-Catalytic Subunit Beta	Protein Coding	O43837	51	GC20M002658	5.39695	https://www.genecards.org/cgi-bin/carddisp.pl?gene=IDH3B
HPSE2	Heparanase 2 (Inactive)	Protein Coding	Q8WWQ2	48	GC10M098457	5.39331	https://www.genecards.org/cgi-bin/carddisp.pl?gene=HPSE2
COL18A1	Collagen Type XVIII Alpha 1 Chain	Protein Coding	P39060	55	GC21P045405	5.3901	https://www.genecards.org/cgi-bin/carddisp.pl?gene=COL18A1
PCARE	Photoreceptor Cilium Actin Regulator	Protein Coding	A6NGG8	43	GC02M029060	5.38749	https://www.genecards.org/cgi-bin/carddisp.pl?gene=PCARE
RPIA	Ribose 5-Phosphate Isomerase A	Protein Coding	P49247	50	GC02P088691	5.38415	https://www.genecards.org/cgi-bin/carddisp.pl?gene=RPIA
FKBP6	FKBP Prolyl Isomerase Family Member 6 (Inactive)	Protein Coding	O75344	48	GC07P073328	5.37742	https://www.genecards.org/cgi-bin/carddisp.pl?gene=FKBP6
CALB1	Calbindin 1	Protein Coding	P05937	52	GC08M090058	5.37659	https://www.genecards.org/cgi-bin/carddisp.pl?gene=CALB1
CHIT1	Chitinase 1	Protein Coding	Q13231	53	GC01M203213	5.37097	https://www.genecards.org/cgi-bin/carddisp.pl?gene=CHIT1
TTN-AS1	TTN Antisense RNA 1	RNA Gene		25	GC02P178521	5.37077	https://www.genecards.org/cgi-bin/carddisp.pl?gene=TTN-AS1
PON3	Paraoxonase 3	Protein Coding	Q15166	53	GC07M095359	5.36654	https://www.genecards.org/cgi-bin/carddisp.pl?gene=PON3
POU5F1	POU Class 5 Homeobox 1	Protein Coding	Q01860	55	GC06M093732	5.36387	https://www.genecards.org/cgi-bin/carddisp.pl?gene=POU5F1
DCN	Decorin	Protein Coding	P07585	56	GC12M091140	5.36171	https://www.genecards.org/cgi-bin/carddisp.pl?gene=DCN
IL4R	Interleukin 4 Receptor	Protein Coding	P24394	55	GC16P081249	5.35494	https://www.genecards.org/cgi-bin/carddisp.pl?gene=IL4R
S100A9	S100 Calcium Binding Protein A9	Protein Coding	P06702	53	GC01P153357	5.35142	https://www.genecards.org/cgi-bin/carddisp.pl?gene=S100A9
MIR92B	MicroRNA 92b	RNA Gene		24	GC01P155195	5.34841	https://www.genecards.org/cgi-bin/carddisp.pl?gene=MIR92B
SLC22A5	Solute Carrier Family 22 Member 5	Protein Coding	O76082	55	GC05P132369	5.3483	https://www.genecards.org/cgi-bin/carddisp.pl?gene=SLC22A5
CRYAB	Crystallin Alpha B	Protein Coding	P02511	55	GC11M111908	5.34599	https://www.genecards.org/cgi-bin/carddisp.pl?gene=CRYAB
SPTBN2	Spectrin Beta, Non-Erythrocytic 2	Protein Coding	O15020	51	GC11M125475	5.34123	https://www.genecards.org/cgi-bin/carddisp.pl?gene=SPTBN2
RNU4ATAC	RNA, U4atac Small Nuclear	RNA Gene		27	GC02P143804	5.33875	https://www.genecards.org/cgi-bin/carddisp.pl?gene=RNU4ATAC
CCDC28B	Coiled-Coil Domain Containing 28B	Protein Coding	Q9BUN5	45	GC01P042349	5.33558	https://www.genecards.org/cgi-bin/carddisp.pl?gene=CCDC28B
MYCN	MYCN Proto-Oncogene, BHLH Transcription Factor	Protein Coding	P04198	55	GC02P015966	5.32377	https://www.genecards.org/cgi-bin/carddisp.pl?gene=MYCN
RBBP8	RB Binding Protein 8, Endonuclease	Protein Coding	Q99708	53	GC18P022798	5.31156	https://www.genecards.org/cgi-bin/carddisp.pl?gene=RBBP8
COA8	Cytochrome C Oxidase Assembly Factor 8	Protein Coding	Q96IL0	40	GC14P115881	5.30918	https://www.genecards.org/cgi-bin/carddisp.pl?gene=COA8
MIR382	MicroRNA 382	RNA Gene		24	GC14P116761	5.30304	https://www.genecards.org/cgi-bin/carddisp.pl?gene=MIR382
RAB8A	RAB8A, Member RAS Oncogene Family	Protein Coding	P61006	49	GC19P016111	5.29351	https://www.genecards.org/cgi-bin/carddisp.pl?gene=RAB8A
MTPAP	Mitochondrial Poly(A) Polymerase	Protein Coding	Q9NVV4	48	GC10M035717	5.29126	https://www.genecards.org/cgi-bin/carddisp.pl?gene=MTPAP
STXBP2	Syntaxin Binding Protein 2	Protein Coding	Q15833	53	GC19P112137	5.29051	https://www.genecards.org/cgi-bin/carddisp.pl?gene=STXBP2
RD3	RD3 Regulator Of GUCY2D	Protein Coding	Q7Z3Z2	45	GC01M211476	5.27145	https://www.genecards.org/cgi-bin/carddisp.pl?gene=RD3
ABCC6	ATP Binding Cassette Subfamily C Member 6	Protein Coding	O95255	56	GC16M020960	5.2631	https://www.genecards.org/cgi-bin/carddisp.pl?gene=ABCC6
P2RY12	Purinergic Receptor P2Y12	Protein Coding	Q9H244	56	GC03M151336	5.25774	https://www.genecards.org/cgi-bin/carddisp.pl?gene=P2RY12
RTEL1	Regulator Of Telomere Elongation Helicase 1	Protein Coding	Q9NZ71	51	GC20P066991	5.25233	https://www.genecards.org/cgi-bin/carddisp.pl?gene=RTEL1
DDX39B	DExD-Box Helicase 39B	Protein Coding	Q13838	50	GC06M031530	5.25097	https://www.genecards.org/cgi-bin/carddisp.pl?gene=DDX39B
TOP1	DNA Topoisomerase I	Protein Coding	P11387	57	GC20P041028	5.24804	https://www.genecards.org/cgi-bin/carddisp.pl?gene=TOP1
NDRG2	NDRG Family Member 2	Protein Coding	Q9UN36	46	GC14M021016	5.24254	https://www.genecards.org/cgi-bin/carddisp.pl?gene=NDRG2
CNGA1	Cyclic Nucleotide Gated Channel Subunit Alpha 1	Protein Coding	P29973	52	GC04M047935	5.23677	https://www.genecards.org/cgi-bin/carddisp.pl?gene=CNGA1
HEXB	Hexosaminidase Subunit Beta	Protein Coding	P07686	55	GC05P074640	5.23617	https://www.genecards.org/cgi-bin/carddisp.pl?gene=HEXB
MTO1	Mitochondrial TRNA Translation Optimization 1	Protein Coding	Q9Y2Z2	50	GC06P073461	5.23322	https://www.genecards.org/cgi-bin/carddisp.pl?gene=MTO1
PCDH15	Protocadherin Related 15	Protein Coding	Q96QU1	51	GC10M053802	5.23175	https://www.genecards.org/cgi-bin/carddisp.pl?gene=PCDH15
LIF	LIF Interleukin 6 Family Cytokine	Protein Coding	P15018	53	GC22M030240	5.23173	https://www.genecards.org/cgi-bin/carddisp.pl?gene=LIF
SCN1A	Sodium Voltage-Gated Channel Alpha Subunit 1	Protein Coding	P35498	56	GC02M165989	5.23078	https://www.genecards.org/cgi-bin/carddisp.pl?gene=SCN1A
COX6A2	Cytochrome C Oxidase Subunit 6A2	Protein Coding	Q02221	45	GC16M044172	5.22883	https://www.genecards.org/cgi-bin/carddisp.pl?gene=COX6A2
ITGB1	Integrin Subunit Beta 1	Protein Coding	P05556	58	GC10M035774	5.22616	https://www.genecards.org/cgi-bin/carddisp.pl?gene=ITGB1
LOC108510657	Friedreich Ataxia Repeat Instability Region	Functional Element		9	GC09P069037	5.22614	https://www.genecards.org/cgi-bin/carddisp.pl?gene=LOC108510657
ACO1	Aconitase 1	Protein Coding	P21399	52	GC09P032374	5.22598	https://www.genecards.org/cgi-bin/carddisp.pl?gene=ACO1
EFEMP1	EGF Containing Fibulin Extracellular Matrix Protein 1	Protein Coding	Q12805	52	GC02M055865	5.21554	https://www.genecards.org/cgi-bin/carddisp.pl?gene=EFEMP1
SCLT1	Sodium Channel And Clathrin Linker 1	Protein Coding	Q96NL6	43	GC04M128864	5.21145	https://www.genecards.org/cgi-bin/carddisp.pl?gene=SCLT1
RARS2	Arginyl-TRNA Synthetase 2, Mitochondrial	Protein Coding	Q5T160	50	GC06M094674	5.20984	https://www.genecards.org/cgi-bin/carddisp.pl?gene=RARS2
RAG1	Recombination Activating 1	Protein Coding	P15918	53	GC11P036554	5.20789	https://www.genecards.org/cgi-bin/carddisp.pl?gene=RAG1
UBE3C	Ubiquitin Protein Ligase E3C	Protein Coding	Q15386	50	GC07P157138	5.2068	https://www.genecards.org/cgi-bin/carddisp.pl?gene=UBE3C
IDUA	Alpha-L-Iduronidase	Protein Coding	P35475	54	GC04P000986	5.20569	https://www.genecards.org/cgi-bin/carddisp.pl?gene=IDUA
HYCC1	Hyccin PI4KA Lipid Kinase Complex Subunit 1	Protein Coding	Q9BYI3	46	GC07M022891	5.19968	https://www.genecards.org/cgi-bin/carddisp.pl?gene=HYCC1
MYH7	Myosin Heavy Chain 7	Protein Coding	P12883	56	GC14M023412	5.19578	https://www.genecards.org/cgi-bin/carddisp.pl?gene=MYH7
AARS2	Alanyl-TRNA Synthetase 2, Mitochondrial	Protein Coding	Q5JTZ9	51	GC06M094052	5.19218	https://www.genecards.org/cgi-bin/carddisp.pl?gene=AARS2
GTPBP2	GTP Binding Protein 2	Protein Coding	Q9BX10	46	GC06M043605	5.19114	https://www.genecards.org/cgi-bin/carddisp.pl?gene=GTPBP2
ARHGEF18	Rho/Rac Guanine Nucleotide Exchange Factor 18	Protein Coding	Q6ZSZ5	47	GC19P112113	5.18712	https://www.genecards.org/cgi-bin/carddisp.pl?gene=ARHGEF18
NPC2	NPC Intracellular Cholesterol Transporter 2	Protein Coding	P61916	52	GC14M074476	5.18665	https://www.genecards.org/cgi-bin/carddisp.pl?gene=NPC2
RPGRIP1	RPGR Interacting Protein 1	Protein Coding	Q96KN7	48	GC14P045775	5.18625	https://www.genecards.org/cgi-bin/carddisp.pl?gene=RPGRIP1
COX8A	Cytochrome C Oxidase Subunit 8A	Protein Coding	P10176	48	GC11P088929	5.18218	https://www.genecards.org/cgi-bin/carddisp.pl?gene=COX8A
MIRLET7E	MicroRNA Let-7e	RNA Gene		26	GC19P113551	5.17174	https://www.genecards.org/cgi-bin/carddisp.pl?gene=MIRLET7E
AKR1B10	Aldo-Keto Reductase Family 1 Member B10	Protein Coding	O60218	52	GC07P134527	5.16218	https://www.genecards.org/cgi-bin/carddisp.pl?gene=AKR1B10
PFKM	Phosphofructokinase, Muscle	Protein Coding	P08237	57	GC12P048105	5.15944	https://www.genecards.org/cgi-bin/carddisp.pl?gene=PFKM
PMPCA	Peptidase, Mitochondrial Processing Subunit Alpha	Protein Coding	Q10713	51	GC09P136410	5.15586	https://www.genecards.org/cgi-bin/carddisp.pl?gene=PMPCA
IL7	Interleukin 7	Protein Coding	P13232	52	GC08M078689	5.15348	https://www.genecards.org/cgi-bin/carddisp.pl?gene=IL7
RNU6ATAC	RNA, U6atac Small Nuclear	RNA Gene		23	GC09M134164	5.14485	https://www.genecards.org/cgi-bin/carddisp.pl?gene=RNU6ATAC
ADAMTSL1	ADAMTS Like 1	Protein Coding	Q8N6G6	50	GC09P017906	5.14364	https://www.genecards.org/cgi-bin/carddisp.pl?gene=ADAMTSL1
HSPA9	Heat Shock Protein Family A (Hsp70) Member 9	Protein Coding	P38646	56	GC05M138554	5.14051	https://www.genecards.org/cgi-bin/carddisp.pl?gene=HSPA9
SAMHD1	SAM And HD Domain Containing Deoxynucleoside Triphosphate Triphosphohydrolase 1	Protein Coding	Q9Y3Z3	52	GC20M036890	5.13488	https://www.genecards.org/cgi-bin/carddisp.pl?gene=SAMHD1
FTH1	Ferritin Heavy Chain 1	Protein Coding	P02794	58	GC11M061959	5.13442	https://www.genecards.org/cgi-bin/carddisp.pl?gene=FTH1
SYNE2	Spectrin Repeat Containing Nuclear Envelope Protein 2	Protein Coding	Q8WXH0	48	GC14P063761	5.13249	https://www.genecards.org/cgi-bin/carddisp.pl?gene=SYNE2
ADCY3	Adenylate Cyclase 3	Protein Coding	O60266	55	GC02M024819	5.13175	https://www.genecards.org/cgi-bin/carddisp.pl?gene=ADCY3
IDH1	Isocitrate Dehydrogenase (NADP(+)) 1	Protein Coding	O75874	61	GC02M208236	5.12587	https://www.genecards.org/cgi-bin/carddisp.pl?gene=IDH1
INA	Internexin Neuronal Intermediate Filament Protein Alpha	Protein Coding	Q16352	47	GC10P103277	5.12545	https://www.genecards.org/cgi-bin/carddisp.pl?gene=INA
CRAT	Carnitine O-Acetyltransferase	Protein Coding	P43155	53	GC09M129094	5.12299	https://www.genecards.org/cgi-bin/carddisp.pl?gene=CRAT
TNFRSF11A	TNF Receptor Superfamily Member 11a	Protein Coding	Q9Y6Q6	55	GC18P062325	5.12061	https://www.genecards.org/cgi-bin/carddisp.pl?gene=TNFRSF11A
IL12RB1	Interleukin 12 Receptor Subunit Beta 1	Protein Coding	P42701	54	GC19M018058	5.10698	https://www.genecards.org/cgi-bin/carddisp.pl?gene=IL12RB1
TRA-TGC7-1	TRNA-Ala (Anticodon TGC) 7-1	RNA Gene		14	GC06M093612	5.10524	https://www.genecards.org/cgi-bin/carddisp.pl?gene=TRA-TGC7-1
DDC	Dopa Decarboxylase	Protein Coding	P20711	59	GC07M050458	5.10499	https://www.genecards.org/cgi-bin/carddisp.pl?gene=DDC
HLA-DRA	Major Histocompatibility Complex, Class II, DR Alpha	Protein Coding	P01903	53	GC06P032439	5.09748	https://www.genecards.org/cgi-bin/carddisp.pl?gene=HLA-DRA
PALB2	Partner And Localizer Of BRCA2	Protein Coding	Q86YC2	53	GC16M023603	5.09586	https://www.genecards.org/cgi-bin/carddisp.pl?gene=PALB2
GCDH	Glutaryl-CoA Dehydrogenase	Protein Coding	Q92947	54	GC19P012891	5.09281	https://www.genecards.org/cgi-bin/carddisp.pl?gene=GCDH
SIM1	SIM BHLH Transcription Factor 1	Protein Coding	P81133	49	GC06M100386	5.09256	https://www.genecards.org/cgi-bin/carddisp.pl?gene=SIM1
THRB	Thyroid Hormone Receptor Beta	Protein Coding	P10828	58	GC03M024117	5.09251	https://www.genecards.org/cgi-bin/carddisp.pl?gene=THRB
AIPL1	Aryl Hydrocarbon Receptor Interacting Protein Like 1	Protein Coding	Q9NZN9	50	GC17M006393	5.09207	https://www.genecards.org/cgi-bin/carddisp.pl?gene=AIPL1
COL2A1	Collagen Type II Alpha 1 Chain	Protein Coding	P02458	58	GC12M047972	5.09173	https://www.genecards.org/cgi-bin/carddisp.pl?gene=COL2A1
PAX2	Paired Box 2	Protein Coding	Q02962	55	GC10P100735	5.09126	https://www.genecards.org/cgi-bin/carddisp.pl?gene=PAX2
NPHP4	Nephrocystin 4	Protein Coding	O75161	50	GC01M014304	5.08508	https://www.genecards.org/cgi-bin/carddisp.pl?gene=NPHP4
HNRNPU	Heterogeneous Nuclear Ribonucleoprotein U	Protein Coding	Q00839	51	GC01M244844	5.08474	https://www.genecards.org/cgi-bin/carddisp.pl?gene=HNRNPU
ERLIN1	ER Lipid Raft Associated 1	Protein Coding	O75477	51	GC10M100150	5.08386	https://www.genecards.org/cgi-bin/carddisp.pl?gene=ERLIN1
NCAM1	Neural Cell Adhesion Molecule 1	Protein Coding	P13591	57	GC11P112961	5.08098	https://www.genecards.org/cgi-bin/carddisp.pl?gene=NCAM1
RHOT1	Ras Homolog Family Member T1	Protein Coding	Q8IXI2	52	GC17P032142	5.07101	https://www.genecards.org/cgi-bin/carddisp.pl?gene=RHOT1
PLAUR	Plasminogen Activator, Urokinase Receptor	Protein Coding	Q03405	53	GC19M043646	5.06936	https://www.genecards.org/cgi-bin/carddisp.pl?gene=PLAUR
DNM1	Dynamin 1	Protein Coding	Q05193	58	GC09P128191	5.06925	https://www.genecards.org/cgi-bin/carddisp.pl?gene=DNM1
CLCN6	Chloride Voltage-Gated Channel 6	Protein Coding	P51797	51	GC01P011806	5.06602	https://www.genecards.org/cgi-bin/carddisp.pl?gene=CLCN6
FANCG	FA Complementation Group G	Protein Coding	O15287	52	GC09M035073	5.0612	https://www.genecards.org/cgi-bin/carddisp.pl?gene=FANCG
HLA-DQA2	Major Histocompatibility Complex, Class II, DQ Alpha 2	Protein Coding	P01906	46	GC06P032741	5.0576	https://www.genecards.org/cgi-bin/carddisp.pl?gene=HLA-DQA2
SLC6A2	Solute Carrier Family 6 Member 2	Protein Coding	P23975	55	GC16P082398	5.05653	https://www.genecards.org/cgi-bin/carddisp.pl?gene=SLC6A2
CLN6	CLN6 Transmembrane ER Protein	Protein Coding	Q9NWW5	47	GC15M068206	5.05632	https://www.genecards.org/cgi-bin/carddisp.pl?gene=CLN6
DAB1	DAB Adaptor Protein 1	Protein Coding	O75553	52	GC01M056994	5.04998	https://www.genecards.org/cgi-bin/carddisp.pl?gene=DAB1
DYSF	Dysferlin	Protein Coding	O75923	51	GC02P071453	5.04627	https://www.genecards.org/cgi-bin/carddisp.pl?gene=DYSF
MTFMT	Mitochondrial Methionyl-TRNA Formyltransferase	Protein Coding	Q96DP5	48	GC15M065001	5.03822	https://www.genecards.org/cgi-bin/carddisp.pl?gene=MTFMT
AGRN	Agrin	Protein Coding	O00468	54	GC01P001020	5.03597	https://www.genecards.org/cgi-bin/carddisp.pl?gene=AGRN
TGFBR2	Transforming Growth Factor Beta Receptor 2	Protein Coding	P37173	61	GC03P030623	5.03053	https://www.genecards.org/cgi-bin/carddisp.pl?gene=TGFBR2
SDHC	Succinate Dehydrogenase Complex Subunit C	Protein Coding	Q99643	51	GC01P161314	5.01846	https://www.genecards.org/cgi-bin/carddisp.pl?gene=SDHC
TYK2	Tyrosine Kinase 2	Protein Coding	P29597	61	GC19M010350	5.01766	https://www.genecards.org/cgi-bin/carddisp.pl?gene=TYK2
USH1C	USH1 Protein Network Component Harmonin	Protein Coding	Q9Y6N9	50	GC11M017950	5.01761	https://www.genecards.org/cgi-bin/carddisp.pl?gene=USH1C
UFC1	Ubiquitin-Fold Modifier Conjugating Enzyme 1	Protein Coding	Q9Y3C8	47	GC01P161152	5.01268	https://www.genecards.org/cgi-bin/carddisp.pl?gene=UFC1
ISCA2	Iron-Sulfur Cluster Assembly 2	Protein Coding	Q86U28	48	GC14P074493	5.0108	https://www.genecards.org/cgi-bin/carddisp.pl?gene=ISCA2
KLKB1	Kallikrein B1	Protein Coding	P03952	53	GC04P186348	5.00769	https://www.genecards.org/cgi-bin/carddisp.pl?gene=KLKB1
NMNAT1	Nicotinamide Nucleotide Adenylyltransferase 1	Protein Coding	Q9HAN9	55	GC01P039557	5.00683	https://www.genecards.org/cgi-bin/carddisp.pl?gene=NMNAT1
POU3F4	POU Class 3 Homeobox 4	Protein Coding	P49335	46	GC0XP083508	5.00595	https://www.genecards.org/cgi-bin/carddisp.pl?gene=POU3F4
RGR	Retinal G Protein Coupled Receptor	Protein Coding	P47804	48	GC10P109275	5.00508	https://www.genecards.org/cgi-bin/carddisp.pl?gene=RGR
FSCN2	Fascin Actin-Bundling Protein 2, Retinal	Protein Coding	O14926	48	GC17P081515	5.00202	https://www.genecards.org/cgi-bin/carddisp.pl?gene=FSCN2
RNASEH2C	Ribonuclease H2 Subunit C	Protein Coding	Q8TDP1	47	GC11M065714	4.99859	https://www.genecards.org/cgi-bin/carddisp.pl?gene=RNASEH2C
SLC11A2	Solute Carrier Family 11 Member 2	Protein Coding	P49281	57	GC12M050952	4.99779	https://www.genecards.org/cgi-bin/carddisp.pl?gene=SLC11A2
FXYD2	FXYD Domain Containing Ion Transport Regulator 2	Protein Coding	P54710	50	GC11M117800	4.99689	https://www.genecards.org/cgi-bin/carddisp.pl?gene=FXYD2
RNASEH2B	Ribonuclease H2 Subunit B	Protein Coding	Q5TBB1	46	GC13P050909	4.99206	https://www.genecards.org/cgi-bin/carddisp.pl?gene=RNASEH2B
MIR542	MicroRNA 542	RNA Gene		25	GC0XM134767	4.99193	https://www.genecards.org/cgi-bin/carddisp.pl?gene=MIR542
TNFSF10	TNF Superfamily Member 10	Protein Coding	P50591	53	GC03M172505	4.99181	https://www.genecards.org/cgi-bin/carddisp.pl?gene=TNFSF10
DHDDS	Dehydrodolichyl Diphosphate Synthase Subunit	Protein Coding	Q86SQ9	50	GC01P026432	4.99104	https://www.genecards.org/cgi-bin/carddisp.pl?gene=DHDDS
PRKAG2	Protein Kinase AMP-Activated Non-Catalytic Subunit Gamma 2	Protein Coding	Q9UGJ0	56	GC07M151556	4.98882	https://www.genecards.org/cgi-bin/carddisp.pl?gene=PRKAG2
RP9	RP9 Pre-MRNA Splicing Factor	Protein Coding	Q8TA86	45	GC07M033094	4.98643	https://www.genecards.org/cgi-bin/carddisp.pl?gene=RP9
RHEB	Ras Homolog, MTORC1 Binding	Protein Coding	Q15382	58	GC07M151466	4.98078	https://www.genecards.org/cgi-bin/carddisp.pl?gene=RHEB
MYLK	Myosin Light Chain Kinase	Protein Coding	Q15746	60	GC03M123610	4.97915	https://www.genecards.org/cgi-bin/carddisp.pl?gene=MYLK
VIPAS39	VPS33B Interacting Protein, Apical-Basolateral Polarity Regulator, Spe-39 Homolog	Protein Coding	Q9H9C1	45	GC14M077426	4.97595	https://www.genecards.org/cgi-bin/carddisp.pl?gene=VIPAS39
GTF2IRD2	GTF2I Repeat Domain Containing 2	Protein Coding	Q86UP8	40	GC07M074796	4.97559	https://www.genecards.org/cgi-bin/carddisp.pl?gene=GTF2IRD2
BIRC5	Baculoviral IAP Repeat Containing 5	Protein Coding	O15392	55	GC17P078214	4.96517	https://www.genecards.org/cgi-bin/carddisp.pl?gene=BIRC5
EIF4H	Eukaryotic Translation Initiation Factor 4H	Protein Coding	Q15056	49	GC07P074174	4.96468	https://www.genecards.org/cgi-bin/carddisp.pl?gene=EIF4H
LOC126860303	CDK7 Strongly-Dependent Group 2 Enhancer GRCh37_chr8:11407118-11408317	Functional Element		8	GC08P011549	4.96468	https://www.genecards.org/cgi-bin/carddisp.pl?gene=LOC126860303
PKD2	Polycystin 2, Transient Receptor Potential Cation Channel	Protein Coding	Q13563	57	GC04P088007	4.96141	https://www.genecards.org/cgi-bin/carddisp.pl?gene=PKD2
SLCO1B1	Solute Carrier Organic Anion Transporter Family Member 1B1	Protein Coding	Q9Y6L6	55	GC12P039359	4.95525	https://www.genecards.org/cgi-bin/carddisp.pl?gene=SLCO1B1
EDAR	Ectodysplasin A Receptor	Protein Coding	Q9UNE0	50	GC02M108894	4.95186	https://www.genecards.org/cgi-bin/carddisp.pl?gene=EDAR
IDH3A	Isocitrate Dehydrogenase (NAD(+)) 3 Catalytic Subunit Alpha	Protein Coding	P50213	52	GC15P078131	4.94813	https://www.genecards.org/cgi-bin/carddisp.pl?gene=IDH3A
CASP2	Caspase 2	Protein Coding	P42575	55	GC07P157914	4.93979	https://www.genecards.org/cgi-bin/carddisp.pl?gene=CASP2
CDKN1A	Cyclin Dependent Kinase Inhibitor 1A	Protein Coding	P38936	58	GC06P134985	4.93698	https://www.genecards.org/cgi-bin/carddisp.pl?gene=CDKN1A
POMGNT1	Protein O-Linked Mannose N-Acetylglucosaminyltransferase 1 (Beta 1,2-)	Protein Coding	Q8WZA1	53	GC01M046188	4.93574	https://www.genecards.org/cgi-bin/carddisp.pl?gene=POMGNT1
PGM3	Phosphoglucomutase 3	Protein Coding	O95394	50	GC06M094594	4.93535	https://www.genecards.org/cgi-bin/carddisp.pl?gene=PGM3
MRPS22	Mitochondrial Ribosomal Protein S22	Protein Coding	P82650	50	GC03P139005	4.93308	https://www.genecards.org/cgi-bin/carddisp.pl?gene=MRPS22
WNK3	WNK Lysine Deficient Protein Kinase 3	Protein Coding	Q9BYP7	50	GC0XM054466	4.93194	https://www.genecards.org/cgi-bin/carddisp.pl?gene=WNK3
TGFBR1	Transforming Growth Factor Beta Receptor 1	Protein Coding	P36897	62	GC09P100712	4.93144	https://www.genecards.org/cgi-bin/carddisp.pl?gene=TGFBR1
NDUFA10	NADH:Ubiquinone Oxidoreductase Subunit A10	Protein Coding	O95299	51	GC02M239893	4.92991	https://www.genecards.org/cgi-bin/carddisp.pl?gene=NDUFA10
PLEC	Plectin	Protein Coding	Q15149	52	GC08M146598	4.9297	https://www.genecards.org/cgi-bin/carddisp.pl?gene=PLEC
KIT	KIT Proto-Oncogene, Receptor Tyrosine Kinase	Protein Coding	P10721	62	GC04P054657	4.92557	https://www.genecards.org/cgi-bin/carddisp.pl?gene=KIT
SMC1A	Structural Maintenance Of Chromosomes 1A	Protein Coding	Q14683	56	GC0XM053374	4.92513	https://www.genecards.org/cgi-bin/carddisp.pl?gene=SMC1A
PAX3	Paired Box 3	Protein Coding	P23760	55	GC02M222199	4.92423	https://www.genecards.org/cgi-bin/carddisp.pl?gene=PAX3
MTRR	5-Methyltetrahydrofolate-Homocysteine Methyltransferase Reductase	Protein Coding	Q9UBK8	53	GC05P007851	4.92295	https://www.genecards.org/cgi-bin/carddisp.pl?gene=MTRR
UROD	Uroporphyrinogen Decarboxylase	Protein Coding	P06132	54	GC01P049890	4.91707	https://www.genecards.org/cgi-bin/carddisp.pl?gene=UROD
ABCG2	ATP Binding Cassette Subfamily G Member 2 (JR Blood Group)	Protein Coding	Q9UNQ0	59	GC04M088090	4.90825	https://www.genecards.org/cgi-bin/carddisp.pl?gene=ABCG2
XK	X-Linked Kx Blood Group Antigen, Kell And VPS13A Binding Protein	Protein Coding	P51811	49	GC0XP037685	4.90084	https://www.genecards.org/cgi-bin/carddisp.pl?gene=XK
NKX6-2	NK6 Homeobox 2	Protein Coding	Q9C056	47	GC10M132783	4.90018	https://www.genecards.org/cgi-bin/carddisp.pl?gene=NKX6-2
TRIM21	Tripartite Motif Containing 21	Protein Coding	P19474	52	GC11M004384	4.89969	https://www.genecards.org/cgi-bin/carddisp.pl?gene=TRIM21
MACF1	Microtubule Actin Crosslinking Factor 1	Protein Coding	O94854	50	GC01P043903	4.88287	https://www.genecards.org/cgi-bin/carddisp.pl?gene=MACF1
MEFV	MEFV Innate Immunity Regulator, Pyrin	Protein Coding	O15553	53	GC16M020459	4.88132	https://www.genecards.org/cgi-bin/carddisp.pl?gene=MEFV
TLR8	Toll Like Receptor 8	Protein Coding	Q9NR97	58	GC0XP012924	4.8792	https://www.genecards.org/cgi-bin/carddisp.pl?gene=TLR8
TFB2M	Transcription Factor B2, Mitochondrial	Protein Coding	Q9H5Q4	46	GC01M246540	4.87912	https://www.genecards.org/cgi-bin/carddisp.pl?gene=TFB2M
COL1A1	Collagen Type I Alpha 1 Chain	Protein Coding	P02452	58	GC17M078201	4.87849	https://www.genecards.org/cgi-bin/carddisp.pl?gene=COL1A1
GFM1	G Elongation Factor Mitochondrial 1	Protein Coding	Q96RP9	52	GC03P158644	4.87805	https://www.genecards.org/cgi-bin/carddisp.pl?gene=GFM1
LAMP1	Lysosomal Associated Membrane Protein 1	Protein Coding	P11279	52	GC13P113297	4.87662	https://www.genecards.org/cgi-bin/carddisp.pl?gene=LAMP1
PLIN2	Perilipin 2	Protein Coding	Q99541	50	GC09M019270	4.86976	https://www.genecards.org/cgi-bin/carddisp.pl?gene=PLIN2
RNU7-1	RNA, U7 Small Nuclear 1	RNA Gene		20	GC12P038998	4.8684	https://www.genecards.org/cgi-bin/carddisp.pl?gene=RNU7-1
DNA2	DNA Replication Helicase/Nuclease 2	Protein Coding	P51530	50	GC10M068414	4.86637	https://www.genecards.org/cgi-bin/carddisp.pl?gene=DNA2
AQP1	Aquaporin 1 (Colton Blood Group)	Protein Coding	P29972	56	GC07P030911	4.8662	https://www.genecards.org/cgi-bin/carddisp.pl?gene=AQP1
SEMA3A	Semaphorin 3A	Protein Coding	Q14563	55	GC07M083955	4.86549	https://www.genecards.org/cgi-bin/carddisp.pl?gene=SEMA3A
ALOX5	Arachidonate 5-Lipoxygenase	Protein Coding	P09917	57	GC10P045374	4.86313	https://www.genecards.org/cgi-bin/carddisp.pl?gene=ALOX5
ALPL	Alkaline Phosphatase, Biomineralization Associated	Protein Coding	P05186	59	GC01P021508	4.86025	https://www.genecards.org/cgi-bin/carddisp.pl?gene=ALPL
RTL1	Retrotransposon Gag Like 1	Protein Coding	A6NKG5	38	GC14M119845	4.85954	https://www.genecards.org/cgi-bin/carddisp.pl?gene=RTL1
TRAF6	TNF Receptor Associated Factor 6	Protein Coding	Q9Y4K3	55	GC11M036467	4.85942	https://www.genecards.org/cgi-bin/carddisp.pl?gene=TRAF6
ERBB4	Erb-B2 Receptor Tyrosine Kinase 4	Protein Coding	Q15303	63	GC02M211375	4.85766	https://www.genecards.org/cgi-bin/carddisp.pl?gene=ERBB4
FADS3	Fatty Acid Desaturase 3	Protein Coding	Q9Y5Q0	44	GC11M061873	4.85673	https://www.genecards.org/cgi-bin/carddisp.pl?gene=FADS3
ARG1	Arginase 1	Protein Coding	P05089	58	GC06P136455	4.85287	https://www.genecards.org/cgi-bin/carddisp.pl?gene=ARG1
MTR	5-Methyltetrahydrofolate-Homocysteine Methyltransferase	Protein Coding	Q99707	56	GC01P236795	4.85096	https://www.genecards.org/cgi-bin/carddisp.pl?gene=MTR
TCF20	Transcription Factor 20	Protein Coding	Q9UGU0	47	GC22M042160	4.85023	https://www.genecards.org/cgi-bin/carddisp.pl?gene=TCF20
RNASEH2A	Ribonuclease H2 Subunit A	Protein Coding	O75792	52	GC19P112449	4.8476	https://www.genecards.org/cgi-bin/carddisp.pl?gene=RNASEH2A
SOX2-OT	SOX2 Overlapping Transcript	RNA Gene		32	GC03P180989	4.84545	https://www.genecards.org/cgi-bin/carddisp.pl?gene=SOX2-OT
IL22	Interleukin 22	Protein Coding	Q9GZX6	51	GC12M068248	4.84431	https://www.genecards.org/cgi-bin/carddisp.pl?gene=IL22
CTNS	Cystinosin, Lysosomal Cystine Transporter	Protein Coding	O60931	53	GC17P003636	4.84222	https://www.genecards.org/cgi-bin/carddisp.pl?gene=CTNS
CDH2	Cadherin 2	Protein Coding	P19022	60	GC18M034101	4.84123	https://www.genecards.org/cgi-bin/carddisp.pl?gene=CDH2
PARL	Presenilin Associated Rhomboid Like	Protein Coding	Q9H300	49	GC03M183826	4.84099	https://www.genecards.org/cgi-bin/carddisp.pl?gene=PARL
OXTR	Oxytocin Receptor	Protein Coding	P30559	56	GC03M008767	4.83994	https://www.genecards.org/cgi-bin/carddisp.pl?gene=OXTR
NR5A2	Nuclear Receptor Subfamily 5 Group A Member 2	Protein Coding	O00482	52	GC01P199996	4.83159	https://www.genecards.org/cgi-bin/carddisp.pl?gene=NR5A2
TUBB4B	Tubulin Beta 4B Class IVb	Protein Coding	P68371	53	GC09P137241	4.82751	https://www.genecards.org/cgi-bin/carddisp.pl?gene=TUBB4B
NFAT5	Nuclear Factor Of Activated T Cells 5	Protein Coding	O94916	47	GC16P069565	4.82684	https://www.genecards.org/cgi-bin/carddisp.pl?gene=NFAT5
FTL	Ferritin Light Chain	Protein Coding	P02792	55	GC19P048965	4.82216	https://www.genecards.org/cgi-bin/carddisp.pl?gene=FTL
CACNA1F	Calcium Voltage-Gated Channel Subunit Alpha1 F	Protein Coding	O60840	53	GC0XM049205	4.82111	https://www.genecards.org/cgi-bin/carddisp.pl?gene=CACNA1F
LIMK1	LIM Domain Kinase 1	Protein Coding	P53667	57	GC07P074082	4.82104	https://www.genecards.org/cgi-bin/carddisp.pl?gene=LIMK1
NR5A1	Nuclear Receptor Subfamily 5 Group A Member 1	Protein Coding	Q13285	58	GC09M124481	4.82101	https://www.genecards.org/cgi-bin/carddisp.pl?gene=NR5A1
GDF6	Growth Differentiation Factor 6	Protein Coding	Q6KF10	51	GC08M096142	4.82068	https://www.genecards.org/cgi-bin/carddisp.pl?gene=GDF6
ATP5PO	ATP Synthase Peripheral Stalk Subunit OSCP	Protein Coding	P48047	51	GC21M033904	4.81962	https://www.genecards.org/cgi-bin/carddisp.pl?gene=ATP5PO
KIAA1549	KIAA1549	Protein Coding	Q9HCM3	44	GC07M138831	4.81905	https://www.genecards.org/cgi-bin/carddisp.pl?gene=KIAA1549
TOMM40	Translocase Of Outer Mitochondrial Membrane 40	Protein Coding	O96008	49	GC19P044890	4.81435	https://www.genecards.org/cgi-bin/carddisp.pl?gene=TOMM40
MYC	MYC Proto-Oncogene, BHLH Transcription Factor	Protein Coding	P01106	61	GC08P127735	4.81394	https://www.genecards.org/cgi-bin/carddisp.pl?gene=MYC
TRD-GTC9-1	TRNA-Asp (Anticodon GTC) 9-1	RNA Gene		13	GC01P164909	4.81069	https://www.genecards.org/cgi-bin/carddisp.pl?gene=TRD-GTC9-1
KLF7	KLF Transcription Factor 7	Protein Coding	O75840	46	GC02M207074	4.80985	https://www.genecards.org/cgi-bin/carddisp.pl?gene=KLF7
NKX2-5	NK2 Homeobox 5	Protein Coding	P52952	54	GC05M173232	4.80225	https://www.genecards.org/cgi-bin/carddisp.pl?gene=NKX2-5
CDH1	Cadherin 1	Protein Coding	P12830	58	GC16P068737	4.7892	https://www.genecards.org/cgi-bin/carddisp.pl?gene=CDH1
PABPN1	Poly(A) Binding Protein Nuclear 1	Protein Coding	Q86U42	53	GC14P047396	4.78825	https://www.genecards.org/cgi-bin/carddisp.pl?gene=PABPN1
MTMR1	Myotubularin Related Protein 1	Protein Coding	Q13613	47	GC0XP150692	4.78508	https://www.genecards.org/cgi-bin/carddisp.pl?gene=MTMR1
LRP2	LDL Receptor Related Protein 2	Protein Coding	P98164	58	GC02M169127	4.7844	https://www.genecards.org/cgi-bin/carddisp.pl?gene=LRP2
XRCC2	X-Ray Repair Cross Complementing 2	Protein Coding	O43543	50	GC07M152644	4.78188	https://www.genecards.org/cgi-bin/carddisp.pl?gene=XRCC2
MIR497	MicroRNA 497	RNA Gene		26	GC17M074819	4.78177	https://www.genecards.org/cgi-bin/carddisp.pl?gene=MIR497
IL6ST	Interleukin 6 Cytokine Family Signal Transducer	Protein Coding	P40189	59	GC05M055935	4.78081	https://www.genecards.org/cgi-bin/carddisp.pl?gene=IL6ST
NR1I2	Nuclear Receptor Subfamily 1 Group I Member 2	Protein Coding	O75469	52	GC03P119780	4.77588	https://www.genecards.org/cgi-bin/carddisp.pl?gene=NR1I2
CD1E	CD1e Molecule	Protein Coding	P15812	45	GC01P164756	4.77177	https://www.genecards.org/cgi-bin/carddisp.pl?gene=CD1E
ABCB7	ATP Binding Cassette Subfamily B Member 7	Protein Coding	O75027	53	GC0XM075053	4.76822	https://www.genecards.org/cgi-bin/carddisp.pl?gene=ABCB7
AQP4	Aquaporin 4	Protein Coding	P55087	54	GC18M026852	4.76818	https://www.genecards.org/cgi-bin/carddisp.pl?gene=AQP4
PAM	Peptidylglycine Alpha-Amidating Monooxygenase	Protein Coding	P19021	51	GC05P102753	4.76653	https://www.genecards.org/cgi-bin/carddisp.pl?gene=PAM
HPX	Hemopexin	Protein Coding	P02790	50	GC11M012117	4.76542	https://www.genecards.org/cgi-bin/carddisp.pl?gene=HPX
CFB	Complement Factor B	Protein Coding	P00751	55	GC06P031945	4.76498	https://www.genecards.org/cgi-bin/carddisp.pl?gene=CFB
GMPPA	GDP-Mannose Pyrophosphorylase A	Protein Coding	Q96IJ6	49	GC02P219498	4.76327	https://www.genecards.org/cgi-bin/carddisp.pl?gene=GMPPA
GLUL	Glutamate-Ammonia Ligase	Protein Coding	P15104	57	GC01M182378	4.75816	https://www.genecards.org/cgi-bin/carddisp.pl?gene=GLUL
VPS37D	VPS37D Subunit Of ESCRT-I	Protein Coding	Q86XT2	39	GC07P086242	4.75464	https://www.genecards.org/cgi-bin/carddisp.pl?gene=VPS37D
NDUFC2	NADH:Ubiquinone Oxidoreductase Subunit C2	Protein Coding	O95298	48	GC11M078068	4.75311	https://www.genecards.org/cgi-bin/carddisp.pl?gene=NDUFC2
DLC1	DLC1 Rho GTPase Activating Protein	Protein Coding	Q96QB1	52	GC08M013083	4.75283	https://www.genecards.org/cgi-bin/carddisp.pl?gene=DLC1
CHN2	Chimerin 2	Protein Coding	P52757	50	GC07P029190	4.75254	https://www.genecards.org/cgi-bin/carddisp.pl?gene=CHN2
LOC129992166	ATAC-STARR-Seq Lymphoblastoid Silent Region 15229	Functional Element		5	GC04P006276	4.7473	https://www.genecards.org/cgi-bin/carddisp.pl?gene=LOC129992166
LIG1	DNA Ligase 1	Protein Coding	P18858	55	GC19M048115	4.74713	https://www.genecards.org/cgi-bin/carddisp.pl?gene=LIG1
RS1	Retinoschisin 1	Protein Coding	O15537	48	GC0XM018639	4.74691	https://www.genecards.org/cgi-bin/carddisp.pl?gene=RS1
TP63	Tumor Protein P63	Protein Coding	Q9H3D4	55	GC03P189598	4.74688	https://www.genecards.org/cgi-bin/carddisp.pl?gene=TP63
PPOX	Protoporphyrinogen Oxidase	Protein Coding	P50336	52	GC01P164874	4.74373	https://www.genecards.org/cgi-bin/carddisp.pl?gene=PPOX
SLC12A4	Solute Carrier Family 12 Member 4	Protein Coding	Q9UP95	52	GC16M073094	4.74357	https://www.genecards.org/cgi-bin/carddisp.pl?gene=SLC12A4
IL21	Interleukin 21	Protein Coding	Q9HBE4	53	GC04M122612	4.73777	https://www.genecards.org/cgi-bin/carddisp.pl?gene=IL21
SNHG14	Small Nucleolar RNA Host Gene 14	RNA Gene		24	GC15P156537	4.73726	https://www.genecards.org/cgi-bin/carddisp.pl?gene=SNHG14
UQCRC1	Ubiquinol-Cytochrome C Reductase Core Protein 1	Protein Coding	P31930	52	GC03M048598	4.73689	https://www.genecards.org/cgi-bin/carddisp.pl?gene=UQCRC1
EWSR1	EWS RNA Binding Protein 1	Protein Coding	Q01844	54	GC22P070291	4.73475	https://www.genecards.org/cgi-bin/carddisp.pl?gene=EWSR1
NDUFA2	NADH:Ubiquinone Oxidoreductase Subunit A2	Protein Coding	O43678	49	GC05M140793	4.73136	https://www.genecards.org/cgi-bin/carddisp.pl?gene=NDUFA2
POU4F2	POU Class 4 Homeobox 2	Protein Coding	Q12837	46	GC04P146638	4.72585	https://www.genecards.org/cgi-bin/carddisp.pl?gene=POU4F2
[truncated: 4,008 more rows]

## Sheet: OMIM
Gene Map Search - 'diabetic neuropathy '
Downloaded:	June 5, 2024
Copyright (c) 1966-2024 Johns Hopkins University OMIM, data are provided for research purposes only.
Cytogenetic location	Genomic coordinates (From NCBI/GRCh38)	Gene/Locus	Gene/Locus name	Gene/Locus MIM number	Approved Symbol	Entrez Gene ID	Ensembl Gene ID	Comments	Phenotype	Phenotype MIM number	Inheritance	Pheno map key	Mouse Gene (from MGI)
1p36.22	1:11980444-12013508	MFN2, KIAA0214, CMT2A2A, HMSN6A, CMT2A2B, MSL	Mitofusin 2	608507	MFN2	9927	ENSG00000116688,ENST00000235329;;;ENST00000235329		Charcot-Marie-Tooth disease, axonal, type 2A2A	609260	AD	3	Mfn2
1p36.22	1:11980444-12013508	MFN2, KIAA0214, CMT2A2A, HMSN6A, CMT2A2B, MSL	Mitofusin 2	608507	MFN2	9927	ENSG00000116688,ENST00000235329;;;ENST00000235329		Charcot-Marie-Tooth disease, axonal, type 2A2B	617087	AR	3	Mfn2
1p36.22	1:11980444-12013508	MFN2, KIAA0214, CMT2A2A, HMSN6A, CMT2A2B, MSL	Mitofusin 2	608507	MFN2	9927	ENSG00000116688,ENST00000235329;;;ENST00000235329		Hereditary motor and sensory neuropathy VIA	601152	AD	3	Mfn2
1p36.22	1:11980444-12013508	MFN2, KIAA0214, CMT2A2A, HMSN6A, CMT2A2B, MSL	Mitofusin 2	608507	MFN2	9927	ENSG00000116688,ENST00000235329;;;ENST00000235329		Lipomatosis, multiple symmetric, with or without peripheral neuropathy	151800	AR	3	Mfn2
1p34.3	1:34781214-34786364	GJB3, CX31, DFNA2B, EKVP1	Gap junction protein, beta-3	603324	GJB3	2707	ENSG00000188910,ENST00000373366;;;ENST00000373366	same YAC as GJA4	Deafness, autosomal dominant 2B, with or without peripheral neuropathy	612644	AD	3	Gjb3
1p34.3	1:34781214-34786364	GJB3, CX31, DFNA2B, EKVP1	Gap junction protein, beta-3	603324	GJB3	2707	ENSG00000188910,ENST00000373366;;;ENST00000373366	same YAC as GJA4	Deafness, digenic, GJB2/GJB3	220290	AR, DD	3	Gjb3
1p34.3	1:34781214-34786364	GJB3, CX31, DFNA2B, EKVP1	Gap junction protein, beta-3	603324	GJB3	2707	ENSG00000188910,ENST00000373366;;;ENST00000373366	same YAC as GJA4	Erythrokeratodermia variabilis et progressiva 1	133200	AD, AR	3	Gjb3
1p32.3	1:52684449-52698347	COA7, RESA1, SELRC1, C1orf163, SCAN3	Cytochrome C oxidase assembly factor	615623	COA7	65260	ENSG00000162377,ENST00000371538;;;ENST00000371538		Spinocerebellar ataxia, autosomal recessive, with axonal neuropathy 3	618387	AR	3	Coa7
1p32.3	1:52927276-53051698	SCP2	Sterol carrier protein-2	184755	SCP2	6342	ENSG00000116171,ENST00000371514;;;ENST00000371514	mutation identified in 1 LKDMN patient	?Leukoencephalopathy with dystonia and motor neuropathy	613724	AR	3	Scp2
1p13.2	1:113813811-113871759	PTPN22, PEP, PTPN8, LYP	Protein tyrosine phosphatase, nonreceptor-type 22	600716	PTPN22	26191	ENSG00000134242,ENST00000359785;;;ENST00000359785		{Diabetes, type 1, susceptibility to}	222100	AR	3	Ptpn22
1p13.2	1:113813811-113871759	PTPN22, PEP, PTPN8, LYP	Protein tyrosine phosphatase, nonreceptor-type 22	600716	PTPN22	26191	ENSG00000134242,ENST00000359785;;;ENST00000359785		{Rheumatoid arthritis, susceptibility to}	180300		3	Ptpn22
1p13.2	1:113813811-113871759	PTPN22, PEP, PTPN8, LYP	Protein tyrosine phosphatase, nonreceptor-type 22	600716	PTPN22	26191	ENSG00000134242,ENST00000359785;;;ENST00000359785		{Systemic lupus erythematosus susceptibility to}	152700	AD	3	Ptpn22
1p13.2	1:115285917-115338249	NGF, NGFB, HSAN5	Nerve growth factor, beta	162030	NGF	4803	ENSG00000134259,ENST00000369512;;;ENST00000369512	same 310kb fragment as TSHB; order: cen-CD2-CD58-ATP1A1-NGF-TSHB-NRAS-tel	Neuropathy, hereditary sensory and autonomic, type V	608654	AR	3	Ngf
1q23.2	1:160215720-160262549	DCAF8, WDR42A, GAN2	DDB1- and CUL4-associated factor 8	615820	DCAF8	50717	ENSG00000132716,ENST00000368074;;;ENST00000368074	mutation identified in 1 GAN2 family	?Giant axonal neuropathy 2, autosomal dominant	610100	AD	3	Dcaf8
1q23.3	1:161197417-161214395	NDUFS2, MC1DN6, LHONAR2	NADH-ubiquinone oxidoreductase core subunit S2	602985	NDUFS2	4720	ENSG00000158864,ENST00000676972;;;ENST00000676972	mutation identified in 1 LHONAR2 family	?Leber-like hereditary optic neuropathy, autosomal recessive 2	620569	AR	3	Ndufs2
1q23.3	1:161197417-161214395	NDUFS2, MC1DN6, LHONAR2	NADH-ubiquinone oxidoreductase core subunit S2	602985	NDUFS2	4720	ENSG00000158864,ENST00000676972;;;ENST00000676972	mutation identified in 1 LHONAR2 family	Mitochondrial complex I deficiency, nuclear type 6	618228	AR	3	Ndufs2
1q23.3	1:161303600-161309968	MPZ, CMT1B, CMTDID, DSS, CHN2	Myelin protein zero	159440	MPZ	4359	ENSG00000158887,ENST00000533357;;;ENST00000533357		Charcot-Marie-Tooth disease, dominant intermediate D	607791	AD	3	Mpz
1q23.3	1:161303600-161309968	MPZ, CMT1B, CMTDID, DSS, CHN2	Myelin protein zero	159440	MPZ	4359	ENSG00000158887,ENST00000533357;;;ENST00000533357		Charcot-Marie-Tooth disease, type 1B	118200	AD	3	Mpz
1q23.3	1:161303600-161309968	MPZ, CMT1B, CMTDID, DSS, CHN2	Myelin protein zero	159440	MPZ	4359	ENSG00000158887,ENST00000533357;;;ENST00000533357		Charcot-Marie-Tooth disease, type 2I	607677	AD	3	Mpz
1q23.3	1:161303600-161309968	MPZ, CMT1B, CMTDID, DSS, CHN2	Myelin protein zero	159440	MPZ	4359	ENSG00000158887,ENST00000533357;;;ENST00000533357		Charcot-Marie-Tooth disease, type 2J	607736	AD	3	Mpz
1q23.3	1:161303600-161309968	MPZ, CMT1B, CMTDID, DSS, CHN2	Myelin protein zero	159440	MPZ	4359	ENSG00000158887,ENST00000533357;;;ENST00000533357		Dejerine-Sottas disease	145900	AD, AR	3	Mpz
1q23.3	1:161303600-161309968	MPZ, CMT1B, CMTDID, DSS, CHN2	Myelin protein zero	159440	MPZ	4359	ENSG00000158887,ENST00000533357;;;ENST00000533357		Hypomyelinating neuropathy, congenital, 2	618184	AD	3	Mpz
1q23.3	1:161303600-161309968	MPZ, CMT1B, CMTDID, DSS, CHN2	Myelin protein zero	159440	MPZ	4359	ENSG00000158887,ENST00000533357;;;ENST00000533357		Roussy-Levy syndrome	180800	AD	3	Mpz
1q32.1	1:202590596-202710454	SYT2, CMS7A, MYSPC, CMS7B	Synaptotagmin-2	600104	SYT2	127833	ENSG00000143858,ENST00000367268;;;ENST00000367268		Myasthenic syndrome, congenital, 7A, presynaptic, and distal motor neuropathy, autosomal dominant	616040	AD	3	Syt2
1q32.1	1:202590596-202710454	SYT2, CMS7A, MYSPC, CMS7B	Synaptotagmin-2	600104	SYT2	127833	ENSG00000143858,ENST00000367268;;;ENST00000367268		Myasthenic syndrome, congenital, 7B, presynaptic, autosomal recessive	619461	AR	3	Syt2
1q41	1:220094132-220148041	IARS2, CAGSSS	Isoleucyl-tRNA synthetase 2	612801	IARS2	55699	ENSG00000067704,ENST00000366922;;;ENST00000366922		Cataracts, growth hormone deficiency, sensory neuropathy, sensorineural hearing loss, and skeletal dysplasia	616007	AR	3	Iars2
1q41	1:222618097-222668007	MIA3, TANGO1, TANGO, KIAA0268, ODCD2	MIA SH3 domain ER export factor 3	613455	MIA3	375056	ENSG00000154305,ENST00000344922;;;ENST00000344922	mutation identified in 1 ODCD2 family	?Ondontochondrodysplasia 2 with hearing loss and diabetes	619269	AR	3	Mia3
2p25.1	2:10043550-10054836	KLF11, TIEG2, FKLF1, FKLF, MODY7	Kruppel-like factor 11	603301	KLF11	8462	ENSG00000172059,ENST00000305883;;;ENST00000305883		Maturity-onset diabetes of the young, type VII	610508		3	Klf11
2p23.3	2:26457203-26558756	OTOF, DFNB9, NSRD9, AUNB1	Otoferlin	603681	OTOF	9381	ENSG00000115155,ENST00000272371;;;ENST00000272371	symbolized DFNB6 by authors	Auditory neuropathy, autosomal recessive, 1	601071	AR	3	Otof
2p23.3	2:26457203-26558756	OTOF, DFNB9, NSRD9, AUNB1	Otoferlin	603681	OTOF	9381	ENSG00000115155,ENST00000272371;;;ENST00000272371	symbolized DFNB6 by authors	Deafness, autosomal recessive 9	601071	AR	3	Otof
2p23.3	2:27199587-27212787	SLC5A6, SMVT, NERIB, SMVTD, COMNB	Solute carrier family 5 (sodium dependent vitamin transporter), member 6	604024	SLC5A6	8884	ENSG00000138074,ENST00000310574;;;ENST00000310574		Peripheral motor neuropathy, childhood-onset, biotin-responsive	619903	AR	3	Slc5a6
2p23.3	2:27199587-27212787	SLC5A6, SMVT, NERIB, SMVTD, COMNB	Solute carrier family 5 (sodium dependent vitamin transporter), member 6	604024	SLC5A6	8884	ENSG00000138074,ENST00000310574;;;ENST00000310574		Sodium-dependent multivitamin transporter deficiency	618973	AR	3	Slc5a6
2q14.1	2:113099360-113134014	IL1RN, MVCD4, DIRA, CRMO2	Interleukin-1 receptor antagonist	147679	IL1RN	3557	ENSG00000136689,ENST00000409930;;;ENST00000409930		{Gastric cancer risk after H. pylori infection}	613659		3	Il1rn
2q14.1	2:113099360-113134014	IL1RN, MVCD4, DIRA, CRMO2	Interleukin-1 receptor antagonist	147679	IL1RN	3557	ENSG00000136689,ENST00000409930;;;ENST00000409930		{Microvascular complications of diabetes 4}	612628		3	Il1rn
2q14.1	2:113099360-113134014	IL1RN, MVCD4, DIRA, CRMO2	Interleukin-1 receptor antagonist	147679	IL1RN	3557	ENSG00000136689,ENST00000409930;;;ENST00000409930		Chronic recurrent multifocal osteomyelitis 2, with periostitis and pustulosis	612852	AR	3	Il1rn
2q14.1	2:113099360-113134014	IL1RN, MVCD4, DIRA, CRMO2	Interleukin-1 receptor antagonist	147679	IL1RN	3557	ENSG00000136689,ENST00000409930;;;ENST00000409930		Interleukin 1 receptor antagonist deficiency	612852	AR	3	Il1rn
2q24.1	2:156400281-156586403	GPD2	Glycerol-3-phosphate dehydrogenase 2 (mitochondrial)	138430	GPD2	2820	ENSG00000115159,ENST00000438166;;;ENST00000438166	pseudogene on 19	{Type 2 diabetes mellitus, susceptibility to}	125853	AD	3	Gpd2
2q24.3	2:162900001-168900000	IDDM19	Diabetes mellitus, insulin-dependent, 19	610155				associated with rs1990760	{Diabetes mellitus, insulin-dependent, 19}	610155		2
2q24.3	2:166195185-166375987	SCN9A, NENA, PN1, SFNP, HSAN2D	Sodium voltage-gated channel, alpha subunit 9	603415	SCN9A	6335	ENSG00000169432,ENST00000642356;;;ENST00000642356		Erythermalgia, primary	133020	AD	3	Scn9a
2q24.3	2:166195185-166375987	SCN9A, NENA, PN1, SFNP, HSAN2D	Sodium voltage-gated channel, alpha subunit 9	603415	SCN9A	6335	ENSG00000169432,ENST00000642356;;;ENST00000642356		Insensitivity to pain, congenital	243000	AR	3	Scn9a
2q24.3	2:166195185-166375987	SCN9A, NENA, PN1, SFNP, HSAN2D	Sodium voltage-gated channel, alpha subunit 9	603415	SCN9A	6335	ENSG00000169432,ENST00000642356;;;ENST00000642356		Neuropathy, hereditary sensory and autonomic, type IID	243000	AR	3	Scn9a
2q24.3	2:166195185-166375987	SCN9A, NENA, PN1, SFNP, HSAN2D	Sodium voltage-gated channel, alpha subunit 9	603415	SCN9A	6335	ENSG00000169432,ENST00000642356;;;ENST00000642356		Paroxysmal extreme pain disorder	167400	AD	3	Scn9a
2q24.3	2:166195185-166375987	SCN9A, NENA, PN1, SFNP, HSAN2D	Sodium voltage-gated channel, alpha subunit 9	603415	SCN9A	6335	ENSG00000169432,ENST00000642356;;;ENST00000642356		Small fiber neuropathy	133020	AD	3	Scn9a
2q31	2:168900001-182100000	IDDM7	Insulin-dependent diabetes mellitus-7	600321		3406			{Diabetes mellitus, insulin-dependent, 7}	600321		2
2q31.3	2:181668295-181680517	NEUROD1, T2D	Neurogenic differentiation 1	601724	NEUROD1	4760	ENSG00000162992,ENST00000295108;;;ENST00000295108		{Type 2 diabetes mellitus, susceptibility to}	125853	AD	3	Neurod1
2q31.3	2:181668295-181680517	NEUROD1, T2D	Neurogenic differentiation 1	601724	NEUROD1	4760	ENSG00000162992,ENST00000295108;;;ENST00000295108		Maturity-onset diabetes of the young 6	606394		3	Neurod1
2q33.2	2:203867771-203873965	CTLA4, IDDM12, CELIAC3, ALPS5	Cytotoxic T-lymphocyte-associated serine esterase-4	123890	CTLA4	1493	ENSG00000163599,ENST00000648405;;;ENST00000648405		{Celiac disease, susceptibility to, 3}	609755		3	Ctla4
2q33.2	2:203867771-203873965	CTLA4, IDDM12, CELIAC3, ALPS5	Cytotoxic T-lymphocyte-associated serine esterase-4	123890	CTLA4	1493	ENSG00000163599,ENST00000648405;;;ENST00000648405		{Diabetes mellitus, insulin-dependent, 12}	601388		3	Ctla4
2q33.2	2:203867771-203873965	CTLA4, IDDM12, CELIAC3, ALPS5	Cytotoxic T-lymphocyte-associated serine esterase-4	123890	CTLA4	1493	ENSG00000163599,ENST00000648405;;;ENST00000648405		{Hashimoto thyroiditis}	140300	AD	3	Ctla4
2q33.2	2:203867771-203873965	CTLA4, IDDM12, CELIAC3, ALPS5	Cytotoxic T-lymphocyte-associated serine esterase-4	123890	CTLA4	1493	ENSG00000163599,ENST00000648405;;;ENST00000648405		{Systemic lupus erythematosus, susceptibility to}	152700	AD	3	Ctla4
2q33.2	2:203867771-203873965	CTLA4, IDDM12, CELIAC3, ALPS5	Cytotoxic T-lymphocyte-associated serine esterase-4	123890	CTLA4	1493	ENSG00000163599,ENST00000648405;;;ENST00000648405		Immune dysregulation with autoimmunity, immunodeficiency, and lymphoproliferation	616100	AD	3	Ctla4
2q34	2:208200001-214500000	IDDM13	Insulin-dependent diabetes mellitus-13	601318		3412			{Diabetes mellitus, insulin-dependent, 13}	601318		2
2q36.3	2:226731312-226799820	IRS1	Insulin receptor substrate-1	147545	IRS1	3667	ENSG00000169047,ENST00000305123;;;ENST00000305123		{Coronary artery disease, susceptibility to}			3	Irs1
2q36.3	2:226731312-226799820	IRS1	Insulin receptor substrate-1	147545	IRS1	3667	ENSG00000169047,ENST00000305123;;;ENST00000305123		{Type 2 diabetes mellitus, susceptibility to}	125853	AD	3	Irs1
2q37.3	2:240586734-240599104	CAPN10, NIDDM1	Calpain-10	605286	CAPN10	11132	ENSG00000142330,ENST00000391984;;;ENST00000391984		{Diabetes mellitus, noninsulin-dependent 1}	601283		3	Capn10
2q37.3	2:240713767-240821403	KIF1A, ATSV, UNC104, SPG30, HSN2C, MRD9	Kinesin family member 1A	601255	KIF1A	547	ENSG00000130294,ENST00000498729;;;ENST00000498729	incorrectly assigned to chr.9	NESCAV syndrome	614255	AD	3	Kif1a
2q37.3	2:240713767-240821403	KIF1A, ATSV, UNC104, SPG30, HSN2C, MRD9	Kinesin family member 1A	601255	KIF1A	547	ENSG00000130294,ENST00000498729;;;ENST00000498729	incorrectly assigned to chr.9	Neuropathy, hereditary sensory, type IIC	614213	AR	3	Kif1a
2q37.3	2:240713767-240821403	KIF1A, ATSV, UNC104, SPG30, HSN2C, MRD9	Kinesin family member 1A	601255	KIF1A	547	ENSG00000130294,ENST00000498729;;;ENST00000498729	incorrectly assigned to chr.9	Spastic paraplegia 30, autosomal dominant	610357	AD, AR	3	Kif1a
2q37.3	2:240713767-240821403	KIF1A, ATSV, UNC104, SPG30, HSN2C, MRD9	Kinesin family member 1A	601255	KIF1A	547	ENSG00000130294,ENST00000498729;;;ENST00000498729	incorrectly assigned to chr.9	Spastic paraplegia 30, autosomal recessive	610357	AD, AR	3	Kif1a
3p25.2	3:12287368-12434344	PPARG, PPARG1, PPARG2, CIMT1, GLM1	Peroxisome proliferator activated receptor, gamma	601487	PPARG	5468	ENSG00000132170,ENST00000651735;;;ENST00000651735	PPARG1, PPARG2 from same gene	[Obesity, resistance to]			3	Pparg
3p25.2	3:12287368-12434344	PPARG, PPARG1, PPARG2, CIMT1, GLM1	Peroxisome proliferator activated receptor, gamma	601487	PPARG	5468	ENSG00000132170,ENST00000651735;;;ENST00000651735	PPARG1, PPARG2 from same gene	{Diabetes, type 2}	125853	AD	3	Pparg
3p25.2	3:12287368-12434344	PPARG, PPARG1, PPARG2, CIMT1, GLM1	Peroxisome proliferator activated receptor, gamma	601487	PPARG	5468	ENSG00000132170,ENST00000651735;;;ENST00000651735	PPARG1, PPARG2 from same gene	Carotid intimal medial thickness 1	609338		3	Pparg
3p25.2	3:12287368-12434344	PPARG, PPARG1, PPARG2, CIMT1, GLM1	Peroxisome proliferator activated receptor, gamma	601487	PPARG	5468	ENSG00000132170,ENST00000651735;;;ENST00000651735	PPARG1, PPARG2 from same gene	Insulin resistance, severe, digenic	604367	AD	3	Pparg
3p25.2	3:12287368-12434344	PPARG, PPARG1, PPARG2, CIMT1, GLM1	Peroxisome proliferator activated receptor, gamma	601487	PPARG	5468	ENSG00000132170,ENST00000651735;;;ENST00000651735	PPARG1, PPARG2 from same gene	Lipodystrophy, familial partial, type 3	604367	AD	3	Pparg
3p25.2	3:12287368-12434344	PPARG, PPARG1, PPARG2, CIMT1, GLM1	Peroxisome proliferator activated receptor, gamma	601487	PPARG	5468	ENSG00000132170,ENST00000651735;;;ENST00000651735	PPARG1, PPARG2 from same gene	Obesity, severe	601665	AD, AR, Mu	3	Pparg
3p25.1	3:14125052-14143680	TMEM43, ARVD5, ARVC5, EDMD7, AUNA3	Transmembrane protein 43	612048	TMEM43	79188	ENSG00000170876,ENST00000306077;;;ENST00000306077		Arrhythmogenic right ventricular dysplasia 5	604400	AD	3	Tmem43
3p25.1	3:14125052-14143680	TMEM43, ARVD5, ARVC5, EDMD7, AUNA3	Transmembrane protein 43	612048	TMEM43	79188	ENSG00000170876,ENST00000306077;;;ENST00000306077		Auditory neuropathy, autosomal dominant 3	619832	AD	3	Tmem43
3p25.1	3:14125052-14143680	TMEM43, ARVD5, ARVC5, EDMD7, AUNA3	Transmembrane protein 43	612048	TMEM43	79188	ENSG00000170876,ENST00000306077;;;ENST00000306077		Emery-Dreifuss muscular dystrophy 7, AD	614302	AD	3	Tmem43
3p24-p22	3:16300001-43600000	HSN1B	Hereditary sensory neuropathy, type IB	608088		378888		max lod at D3S2338	Neuropathy, hereditary sensory, type IB	608088	AD	2
3p22.2	3:38845764-39051944	SCN11A, HSAN7, FEPS3	Sodium voltage-gated channel, alpha subunit 11	604385	SCN11A	11280	ENSG00000168356,ENST00000302328;;;ENST00000302328		Episodic pain syndrome, familial, 3	615552	AD	3	Scn11a
3p22.2	3:38845764-39051944	SCN11A, HSAN7, FEPS3	Sodium voltage-gated channel, alpha subunit 11	604385	SCN11A	11280	ENSG00000168356,ENST00000302328;;;ENST00000302328		Neuropathy, hereditary sensory and autonomic, type VII	615548	AD	3	Scn11a
3p21.31	3:46370142-46376206	CCR5, CMKBR5, CCCKR5, IDDM22	Chemokine (C-C) receptor 5	601373	CCR5	1234	ENSG00000160791,ENST00000292303;;;ENST00000292303		{Diabetes mellitus, insulin-dependent, 22}	612522		3	Ccr5
3p21.31	3:46370142-46376206	CCR5, CMKBR5, CCCKR5, IDDM22	Chemokine (C-C) receptor 5	601373	CCR5	1234	ENSG00000160791,ENST00000292303;;;ENST00000292303		{Hepatitis C virus, resistance to}	609532		3	Ccr5
3p21.31	3:46370142-46376206	CCR5, CMKBR5, CCCKR5, IDDM22	Chemokine (C-C) receptor 5	601373	CCR5	1234	ENSG00000160791,ENST00000292303;;;ENST00000292303		{HIV infection, susceptibility/resistance to}	609423		3	Ccr5
3p21.31	3:46370142-46376206	CCR5, CMKBR5, CCCKR5, IDDM22	Chemokine (C-C) receptor 5	601373	CCR5	1234	ENSG00000160791,ENST00000292303;;;ENST00000292303		{West nile virus, susceptibility to}	610379		3	Ccr5
3p21.2	3:51385291-51389397	MANF, ARMET, ARP, DDDS	Mesencephalic astrocyte derived neurotrophic factor	601916	MANF	7873	ENSG00000145050,ENST00000528157;;;ENST00000528157		Diabetes, deafness, developmental delay, and short stature syndrome	620651	AR	3	Manf
3p14.3	3:57227729-57273471	APPL1, APPL, MODY14	Adaptor protein containing PH domain, PTB domain, and leucine zipper motif 1	604299	APPL1	26060	ENSG00000157500,ENST00000288266;;;ENST00000288266		{Maturity-onset diabetes of the young, type 14}	616511	AD	3	Appl1
3q12.2	3:100709290-100748967	TFG, HMSNP, SPG57	Trafficking from ER to Golgi regulator	602498	TFG	10342	ENSG00000114354,ENST00000240851;;;ENST00000240851	fused with NR4A3 or NTRK1; mutation identified in 1 SPG57 family	?Spastic paraplegia 57, autosomal recessive	615658	AR	3	Tfg
3q12.2	3:100709290-100748967	TFG, HMSNP, SPG57	Trafficking from ER to Golgi regulator	602498	TFG	10342	ENSG00000114354,ENST00000240851;;;ENST00000240851	fused with NR4A3 or NTRK1; mutation identified in 1 SPG57 family	Hereditary motor and sensory neuropathy, Okinawa type	604484	AD	3	Tfg
3q26.2	3:170996347-171026720	SLC2A2, GLUT2	Solute carrier family 2 (facilitated glucose transporter), member 2	138160	SLC2A2	6514	ENSG00000163581,ENST00000314251;;;ENST00000314251		{Diabetes mellitus, noninsulin-dependent}	125853	AD	3	Slc2a2
3q26.2	3:170996347-171026720	SLC2A2, GLUT2	Solute carrier family 2 (facilitated glucose transporter), member 2	138160	SLC2A2	6514	ENSG00000163581,ENST00000314251;;;ENST00000314251		Fanconi-Bickel syndrome	227810	AR	3	Slc2a2
3q27.2	3:185643130-185825042	IGF2BP2, IMP2	Insulin-like growth factor 2 mRNA-binding protein 2	608289	IGF2BP2	10644	ENSG00000073792,ENST00000382199;;;ENST00000382199		{Diabetes mellitus, noninsulin-dependent, susceptibility to}	125853	AD	3	Igf2bp2
4p16.1	4:6269850-6303265	WFS1, WFRS, WFS, DFNA6, DFNA14, DFNA38, WFSL, CTRCT41	Wolframin ER transmembrane glycoprotein	606201	WFS1	7466	ENSG00000109501,ENST00000226760;;;ENST00000226760	mutation identified in 1 CTRCT41 family	?Cataract 41	116400	AD	3	Wfs1
4p16.1	4:6269850-6303265	WFS1, WFRS, WFS, DFNA6, DFNA14, DFNA38, WFSL, CTRCT41	Wolframin ER transmembrane glycoprotein	606201	WFS1	7466	ENSG00000109501,ENST00000226760;;;ENST00000226760	mutation identified in 1 CTRCT41 family	{Diabetes mellitus, noninsulin-dependent, association with}	125853	AD	3	Wfs1
4p16.1	4:6269850-6303265	WFS1, WFRS, WFS, DFNA6, DFNA14, DFNA38, WFSL, CTRCT41	Wolframin ER transmembrane glycoprotein	606201	WFS1	7466	ENSG00000109501,ENST00000226760;;;ENST00000226760	mutation identified in 1 CTRCT41 family	Deafness, autosomal dominant 6/14/38	600965	AD	3	Wfs1
4p16.1	4:6269850-6303265	WFS1, WFRS, WFS, DFNA6, DFNA14, DFNA38, WFSL, CTRCT41	Wolframin ER transmembrane glycoprotein	606201	WFS1	7466	ENSG00000109501,ENST00000226760;;;ENST00000226760	mutation identified in 1 CTRCT41 family	Wolfram syndrome 1	222300	AR	3	Wfs1
4p16.1	4:6269850-6303265	WFS1, WFRS, WFS, DFNA6, DFNA14, DFNA38, WFSL, CTRCT41	Wolframin ER transmembrane glycoprotein	606201	WFS1	7466	ENSG00000109501,ENST00000226760;;;ENST00000226760	mutation identified in 1 CTRCT41 family	Wolfram-like syndrome, autosomal dominant	614296	AD	3	Wfs1
4p14	4:39287456-39366362	RFC1, RECC1, CANVAS	Replication factor C1, 145kD (activator 1, 145kD)	102579	RFC1	5981	ENSG00000035928,ENST00000349703;;;ENST00000349703		Cerebellar ataxia, neuropathy, and vestibular areflexia syndrome	614575	AR	3	Rfc1
4q27	4:119900001-122800000	IDDM23	Diabetes mellitus, insulin-dependent, 23	612622		100271697		associated with rs6534347	{Diabetes mellitus, insulin-dependent, 23}	612622		2
4q34.3-q35.2	4:176600001-190214555	HMSN5	Hereditary motor and sensory neuropathy V	600361		101059903		D4S1552 and D4S2930	Hereditary motor and sensory neuropathy V	600361	AD	2
5p15.2	5:10249921-10266412	CCT5, KIAA0098, CCTE	chaperonin containing TCP1, subunit 5 (epsilon)	610150	CCT5	22948	ENSG00000150753,ENST00000280326;;;ENST00000280326		Neuropathy, hereditary sensory, with spastic paraplegia	256840	AR	3	Cct5
5p15.1	5:16473053-16616997	RETREG1, FAM134B, HSAN2B	Reticulophagy regulator 1	613114	RETREG1	54463	ENSG00000154153,ENST00000306320;;;ENST00000306320		Neuropathy, hereditary sensory and autonomic, type IIB	613115	AR	3	Retreg1
5q22.1	5:110738145-110765157	SLC25A46, HMSN6B, PCH1E	Solute carrier family 25, member 46	610826	SLC25A46	91137	ENSG00000164209,ENST00000355943;;;ENST00000355943		Neuropathy, hereditary motor and sensory, type VIB	616505	AR	3	Slc25a46
5q22.1	5:110738145-110765157	SLC25A46, HMSN6B, PCH1E	Solute carrier family 25, member 46	610826	SLC25A46	91137	ENSG00000164209,ENST00000355943;;;ENST00000355943		Pontocerebellar hypoplasia, type 1E	619303	AR	3	Slc25a46
5q23.3	5:131159027-131165256	HINT1, PRKCNH1, NMAN	Histidine triad nucleotide-binding protein 1 (protein kinase C inhibitor 1)	601314	HINT1	3094	ENSG00000169567,ENST00000304043;;;ENST00000304043		Neuromyotonia and axonal neuropathy, autosomal recessive	137200	AR	3	Hint1
5q31.1-q33.1	5:131200001-153300000	IDDM18	Insulin-dependent diabetes mellitus-18	605598		57044		close to IL12B	{Diabetes mellitus, insulin-dependent, 18}	605598		2
5q31.3	5:144158162-144170659	YIPF5, SMAP5, YIP1A, MEDS2	Yip1 domain family, member 5	611483	YIPF5	81555	ENSG00000145817,ENST00000274496;;;ENST00000274496		Microcephaly, epilepsy, and diabetes syndrome 2	619278	AR	3	Yipf5
5q32	5:147824582-147839196	SPINK1, PSTI, PCTT, TATI, TCP	Serine protease inhibitor, Kazal type I (pancreatic secretory trypsin inhibitor)	167790	SPINK1	6690	ENSG00000164266,ENST00000296695;;;ENST00000296695		{Fibrocalculous pancreatic diabetes, susceptibility to}	608189	AD, AR	3	Spink1
5q32	5:147824582-147839196	SPINK1, PSTI, PCTT, TATI, TCP	Serine protease inhibitor, Kazal type I (pancreatic secretory trypsin inhibitor)	167790	SPINK1	6690	ENSG00000164266,ENST00000296695;;;ENST00000296695		Pancreatitis, hereditary	167800	AD	3	Spink1
5q32	5:147824582-147839196	SPINK1, PSTI, PCTT, TATI, TCP	Serine protease inhibitor, Kazal type I (pancreatic secretory trypsin inhibitor)	167790	SPINK1	6690	ENSG00000164266,ENST00000296695;;;ENST00000296695		Tropical calcific pancreatitis	608189	AD, AR	3	Spink1
5q34-q35.2	5:160500001-177100000	NIDDM4	Diabetes mellitus, noninsulin-dependent, 4	608036		100188782			{Diabetes mellitus, noninsulin-dependent}	125853	AD	2
6p22.2	6:25200001-27100000	MVCD7	Microvascular complications of diabetes, susceptibility to, 7	612635		131554433			{Microvascular complications of diabetes, susceptibility to, 7}	612635		2
6p22.1	6:29672392-29681152	ZFP57, TNDM1	ZFP57 zinc finger protein	612192	ZFP57	346171	ENSG00000204644,ENST00000376883;;;ENST00000376883		Diabetes mellitus, transient neonatal 1	601410	AD, AR	3	Zfp57
6p21.3	6:30500001-36600000	IDDM1	Insulin-dependent diabetes mellitus-1	222100				linkage or association, with HLA	{Diabetes mellitus, insulin-dependent-1}	222100	AR	2
6p21.3	6:30500001-36600000	PBCA	Pancreatic beta cell, agenesis of	600089		7962		uniparental disomy	?Diabetes mellitus, insulin-dependent, neonatal	600089	AR	2
6p21.31	6:33621322-33696562	ITPR3, CMT1J	Inositol 1,4,5-triphosphate receptor, type 3	147267	ITPR3	3710	ENSG00000096433,ENST00000605930;;;ENST00000605930		{Diabetes, type 1, susceptibility to}	222100	AR	2	Itpr3
6p21.31	6:33621322-33696562	ITPR3, CMT1J	Inositol 1,4,5-triphosphate receptor, type 3	147267	ITPR3	3710	ENSG00000096433,ENST00000605930;;;ENST00000605930		Charcot-Marie-Tooth disease, demyelinating, type 1J	620111	AD	3	Itpr3
6p21.31	6:34236873-34246231	HMGA1, HMGIY	High-mobility group AT-hook 1	600701	HMGA1	3159	ENSG00000137309,ENST00000311487;;;ENST00000311487		{Type 2 diabetes mellitus, susceptibility to}	125853	AD	3	Hmga1,Hmga1b
6p21.1	6:43770211-43786487	VEGF, MVCD1	Vascular endothelial growth factor	192240	VEGFA	7422	ENSG00000112715,ENST00000672860;;;ENST00000672860		{Microvascular complications of diabetes 1}	603933		3	Vegfa
6p12.1	6:56457996-56954830	DST, BPAG1, DMH, D6S1101, HSAN6, EBS3	Dystonin (bullous pemphigoid antigen 1)	113810	DST	667	ENSG00000151914,ENST00000680361;;;ENST00000680361		Epidermolysis bullosa simplex 3, localized or generalized intermediate, with bp230 deficiency	615425	AR	3	Dst
6p12.1	6:56457996-56954830	DST, BPAG1, DMH, D6S1101, HSAN6, EBS3	Dystonin (bullous pemphigoid antigen 1)	113810	DST	667	ENSG00000151914,ENST00000680361;;;ENST00000680361		Neuropathy, hereditary sensory and autonomic, type VI	614653	AR	3	Dst
6q21	6:105000001-114200000	IDDM15	Insulin-dependent diabetes mellitus-15	601666		3414			{Diabetes mellitus, insulin-dependent, 15}	601666		2
6q23.2	6:131808020-131895155	ENPP1, PDNP1, NPPS, M6S1, PCA1, ARHR2, COLED	Ectonucleotide pyrophosphatase/phosphodiesterase 1 (Ly-41 antigen, mouse, homolog of)	173335	ENPP1	5167	ENSG00000197594,ENST00000647893;;;ENST00000647893		{Diabetes mellitus, non-insulin-dependent, susceptibility to}	125853	AD	3	Enpp1
6q23.2	6:131808020-131895155	ENPP1, PDNP1, NPPS, M6S1, PCA1, ARHR2, COLED	Ectonucleotide pyrophosphatase/phosphodiesterase 1 (Ly-41 antigen, mouse, homolog of)	173335	ENPP1	5167	ENSG00000197594,ENST00000647893;;;ENST00000647893		{Obesity, susceptibility to}	601665	AD, AR, Mu	3	Enpp1
6q23.2	6:131808020-131895155	ENPP1, PDNP1, NPPS, M6S1, PCA1, ARHR2, COLED	Ectonucleotide pyrophosphatase/phosphodiesterase 1 (Ly-41 antigen, mouse, homolog of)	173335	ENPP1	5167	ENSG00000197594,ENST00000647893;;;ENST00000647893		Arterial calcification, generalized, of infancy, 1	208000	AR	3	Enpp1
6q23.2	6:131808020-131895155	ENPP1, PDNP1, NPPS, M6S1, PCA1, ARHR2, COLED	Ectonucleotide pyrophosphatase/phosphodiesterase 1 (Ly-41 antigen, mouse, homolog of)	173335	ENPP1	5167	ENSG00000197594,ENST00000647893;;;ENST00000647893		Cole disease	615522	AD	3	Enpp1
6q23.2	6:131808020-131895155	ENPP1, PDNP1, NPPS, M6S1, PCA1, ARHR2, COLED	Ectonucleotide pyrophosphatase/phosphodiesterase 1 (Ly-41 antigen, mouse, homolog of)	173335	ENPP1	5167	ENSG00000197594,ENST00000647893;;;ENST00000647893		Hypophosphatemic rickets, autosomal recessive, 2	613312	AR	3	Enpp1
6q24	6:138300001-148500000	TNDM1	Transient neonatal diabetes mellitus 1	601410				disordered imprinting of PLAGL1 and HYMAI	{Diabetes mellitus, transient neonatal 1}	601410	AD, AR	4
6q25	6:148500001-160600000	IDDM21	Diabetes mellitus, insulin-dependent, 21	612521				associated with rs1738074	{Diabetes mellitus, insulin-dependent, 21}	612521		2
6q25-q27	6:148500001-170805979	IDDM8	Insulin-dependent diabetes mellitus-8	600883		3407			{Diabetes mellitus, insulin-dependent, 8}	600883		2
6q25.1	6:149400262-149401278	SUMO4, IDDM5	Small ubiquitin-like modifier 4	608829	SUMO4	387082	ENSG00000177688,ENST00000326669;;;ENST00000326669		{Diabetes mellitus, insulin-dependent, 5}	600320		3
6q25.3	6:159669069-159762281	SOD2, MNSOD, MVCD6	Superoxide dismutase-2, mitochondrial	147460	SOD2	6648	ENSG00000291237,ENST00000538183;;;ENST00000538183		{Microvascular complications of diabetes 6}	612634		3	Sod2
7p15.3	7:22727200-22731998	IL6, IFNB2, BSF2, HSF, HGF	Interleukin-6 (interferon, beta-2)	147620	IL6	3569	ENSG00000136244,ENST00000258743;;;ENST00000258743		{Crohn disease-associated growth failure}	266600	Mu	3	Il6
7p15.3	7:22727200-22731998	IL6, IFNB2, BSF2, HSF, HGF	Interleukin-6 (interferon, beta-2)	147620	IL6	3569	ENSG00000136244,ENST00000258743;;;ENST00000258743		{Intracranial hemorrhage in brain cerebrovascular malformations, susceptibility to}	108010	SMu	3	Il6
7p15.3	7:22727200-22731998	IL6, IFNB2, BSF2, HSF, HGF	Interleukin-6 (interferon, beta-2)	147620	IL6	3569	ENSG00000136244,ENST00000258743;;;ENST00000258743		{Kaposi sarcoma, susceptibility to}	148000	AD	3	Il6
7p15.3	7:22727200-22731998	IL6, IFNB2, BSF2, HSF, HGF	Interleukin-6 (interferon, beta-2)	147620	IL6	3569	ENSG00000136244,ENST00000258743;;;ENST00000258743		{Rheumatoid arthritis, systemic juvenile}	604302		3	Il6
7p15.3	7:22727200-22731998	IL6, IFNB2, BSF2, HSF, HGF	Interleukin-6 (interferon, beta-2)	147620	IL6	3569	ENSG00000136244,ENST00000258743;;;ENST00000258743		{Type 1 diabetes mellitus}	222100	AR	3	Il6
7p15.3	7:22727200-22731998	IL6, IFNB2, BSF2, HSF, HGF	Interleukin-6 (interferon, beta-2)	147620	IL6	3569	ENSG00000136244,ENST00000258743;;;ENST00000258743		{Type 2 diabetes mellitus}	125853	AD	3	Il6
7p13	7:44143213-44189439	GCK, HHF3, PNDM1	Glucokinase (hexokinase-4)	138079	GCK	2645	ENSG00000106633,ENST00000403799;;;ENST00000403799	proximal to TCRB	Diabetes mellitus, noninsulin-dependent, late onset	125853	AD	3	Gck
7p13	7:44143213-44189439	GCK, HHF3, PNDM1	Glucokinase (hexokinase-4)	138079	GCK	2645	ENSG00000106633,ENST00000403799;;;ENST00000403799	proximal to TCRB	Diabetes mellitus, permanent neonatal 1	606176	AR	3	Gck
7p13	7:44143213-44189439	GCK, HHF3, PNDM1	Glucokinase (hexokinase-4)	138079	GCK	2645	ENSG00000106633,ENST00000403799;;;ENST00000403799	proximal to TCRB	Hyperinsulinemic hypoglycemia, familial, 3	602485	AD	3	Gck
7p13	7:44143213-44189439	GCK, HHF3, PNDM1	Glucokinase (hexokinase-4)	138079	GCK	2645	ENSG00000106633,ENST00000403799;;;ENST00000403799	proximal to TCRB	MODY, type II	125851	AD	3	Gck
7q11.23	7:73680918-73683453	DNAJC30, WBSCR18, LHONAR1, MC1DN38	DNAJ/HSP40 homolog, subfamily C, member 30	618202	DNAJC30	84277	ENSG00000176410,ENST00000395176;;;ENST00000395176		Leber-like hereditary optic neuropathy, autosomal recessive 1	619382	AR	3	Dnajc30
7q21.3	7:95297676-95324532	PON1, PON, ESA, MVCD5	Paraoxonase-1	168820	PON1	5444	ENSG00000005421,ENST00000222381;;;ENST00000222381		{Coronary artery disease, susceptibility to}			3	Pon1
7q21.3	7:95297676-95324532	PON1, PON, ESA, MVCD5	Paraoxonase-1	168820	PON1	5444	ENSG00000005421,ENST00000222381;;;ENST00000222381		{Coronary artery spasm 2, susceptibility to}			3	Pon1
7q21.3	7:95297676-95324532	PON1, PON, ESA, MVCD5	Paraoxonase-1	168820	PON1	5444	ENSG00000005421,ENST00000222381;;;ENST00000222381		{Microvascular complications of diabetes 5}	612633		3	Pon1
7q21.3	7:95297676-95324532	PON1, PON, ESA, MVCD5	Paraoxonase-1	168820	PON1	5444	ENSG00000005421,ENST00000222381;;;ENST00000222381		{Organophosphate poisoning, sensitivity to}			3	Pon1
7q22.1	7:100720468-100723700	EPO, MVCD2, ECYT5, DBAL	Erythropoietin	133170	EPO	2056	ENSG00000130427,ENST00000252723;;;ENST00000252723	mutation identified in 1 DBAL family	?Diamond-Blackfan anemia-like	617911	AR	3	Epo
7q22.1	7:100720468-100723700	EPO, MVCD2, ECYT5, DBAL	Erythropoietin	133170	EPO	2056	ENSG00000130427,ENST00000252723;;;ENST00000252723	mutation identified in 1 DBAL family	{Microvascular complications of diabetes 2}	612623		3	Epo
7q22.1	7:100720468-100723700	EPO, MVCD2, ECYT5, DBAL	Erythropoietin	133170	EPO	2056	ENSG00000130427,ENST00000252723;;;ENST00000252723	mutation identified in 1 DBAL family	Erythrocytosis, familial, 5	617907	AD	3	Epo
7q32.1	7:127610292-127618142	PAX4, MODY9, KPD	Paired box homeotic gene-4	167413	PAX4	5078	ENSG00000106331,ENST00000639438;;;ENST00000639438		{Diabetes mellitus, ketosis-prone, susceptibility to}	612227	AD, AR	3	Pax4
7q32.1	7:127610292-127618142	PAX4, MODY9, KPD	Paired box homeotic gene-4	167413	PAX4	5078	ENSG00000106331,ENST00000639438;;;ENST00000639438		Diabetes mellitus, type 2	125853	AD	3	Pax4
7q32.1	7:127610292-127618142	PAX4, MODY9, KPD	Paired box homeotic gene-4	167413	PAX4	5078	ENSG00000106331,ENST00000639438;;;ENST00000639438		Maturity-onset diabetes of the young, type IX	612225		3	Pax4
8p23.1	8:11494387-11564599	BLK, MODY11	BLK protooncogene, SRC family tyrosinase kinase	191305	BLK	640	ENSG00000136573,ENST00000259089;;;ENST00000259089		Maturity-onset diabetes of the young, type 11	613375	AD	3	Blk
8q24.11	8:116950217-117176714	SLC30A8, ZNT8	Solute carrier family 30 (zinc transporter), member 8	611145	SLC30A8	169026	ENSG00000164756,ENST00000456015;;;ENST00000456015		{Diabetes mellitus, noninsulin-dependent, susceptibility to}	125853	AD	3	Slc30a8
8q24.3	8:143428064-143430732	MAFA, RIPE3B1, INSDM	MAF bZIP transcription factor A	610303	MAFA	389692	ENSG00000182759,ENST00000333480;;;ENST00000333480		Insulinomatosis and diabetes mellitus	147630	AD	3	Mafa
9p24.2	9:3824127-4490465	GLIS3, ZNF515, NDH	GLIS family zinc finger protein 3	610192	GLIS3	169792	ENSG00000107249,ENST00000381971;;;ENST00000381971		Diabetes mellitus, neonatal, with congenital hypothyroidism	610199	AR	3	Glis3
9p13.3	9:34329569-34343699	NUDT2, APAH1, IDDPN	Nudix hydrolase 2	602852	NUDT2	318	ENSG00000164978,ENST00000379158;;;ENST00000379158		Intellectual developmental disorder with or without peripheral neuropathy	619844	AR	3	Nudt2
9q22.31	9:92031147-92115413	SPTLC1, LBC1, SPT1, HSN1, HSAN, ALS27	Serine palmitoyltransferase, long-chain base subunit 1	605712	SPTLC1	10558	ENSG00000090054,ENST00000262554;;;ENST00000262554		Amyotrophic lateral sclerosis 27, juvenile	620285	AD	3	Sptlc1
9q22.31	9:92031147-92115413	SPTLC1, LBC1, SPT1, HSN1, HSAN, ALS27	Serine palmitoyltransferase, long-chain base subunit 1	605712	SPTLC1	10558	ENSG00000090054,ENST00000262554;;;ENST00000262554		Neuropathy, hereditary sensory and autonomic, type IA	162400	AD	3	Sptlc1
9q34.12	9:130664594-130682983	PRDM12, HSAN8	PR domain-containing protein 12	616458	PRDM12	59335	ENSG00000130711,ENST00000253008;;;ENST00000253008		Neuropathy, hereditary sensory and autonomic, type VIII	616488	AR	3	Prdm12
9q34.13	9:132261356-132356744	SETX, SCAN2, AOA2, ALS4	Senataxin	608465	SETX	23064	ENSG00000107290,ENST00000224140;;;ENST00000224140		Amyotrophic lateral sclerosis 4, juvenile	602433	AD	3	Setx
9q34.13	9:132261356-132356744	SETX, SCAN2, AOA2, ALS4	Senataxin	608465	SETX	23064	ENSG00000107290,ENST00000224140;;;ENST00000224140		Spinocerebellar ataxia, autosomal recessive, with axonal neuropathy 2	606002	AR	3	Setx
9q34.13	9:133061981-133071861	CEL, BSSL, CELL, MODY8	Carboxyl-ester lipase (bile-salt stimulated lipase)	114840	CEL	1056	ENSG00000170835,ENST00000372080;;;ENST00000372080		Maturity-onset diabetes of the young, type VIII	609812	AD	3	Cel
10p15.1	10:6010689-6062367	IL2RA, CD25, IL2R, IDDM10, IMD41	Interleukin-2 receptor, alpha	147730	IL2RA	3559	ENSG00000134460,ENST00000379959;;;ENST00000379959		{Diabetes, mellitus, insulin-dependent, susceptibility to, 10}	601942		3	Il2ra
10p15.1	10:6010689-6062367	IL2RA, CD25, IL2R, IDDM10, IMD41	Interleukin-2 receptor, alpha	147730	IL2RA	3559	ENSG00000134460,ENST00000379959;;;ENST00000379959		Immunodeficiency 41 with lymphoproliferation and autoimmunity	606367	AR	3	Il2ra
10q21.3	10:62811996-62819167	EGR2, KROX20, CHN1	KROX-20, Drosophila, homolog of (early growth response-2)	129010	EGR2	1959	ENSG00000122877,ENST00000242480;;;ENST00000242480		Charcot-Marie-Tooth disease, type 1D	607678	AD	3	Egr2
10q21.3	10:62811996-62819167	EGR2, KROX20, CHN1	KROX-20, Drosophila, homolog of (early growth response-2)	129010	EGR2	1959	ENSG00000122877,ENST00000242480;;;ENST00000242480		Dejerine-Sottas disease	145900	AD, AR	3	Egr2
10q21.3	10:62811996-62819167	EGR2, KROX20, CHN1	KROX-20, Drosophila, homolog of (early growth response-2)	129010	EGR2	1959	ENSG00000122877,ENST00000242480;;;ENST00000242480		Hypomyelinating neuropathy, congenital, 1	605253	AD, AR	3	Egr2
10q22.1	10:69270000-69401882	HK1, HKD, HMSNR, RP79, NEDVIBA	Hexokinase-1	142600	HK1	3098	ENSG00000156515,ENST00000359426;;;ENST00000359426		Hemolytic anemia due to hexokinase deficiency	235700	AR	3	Hk1
10q22.1	10:69270000-69401882	HK1, HKD, HMSNR, RP79, NEDVIBA	Hexokinase-1	142600	HK1	3098	ENSG00000156515,ENST00000359426;;;ENST00000359426		Neurodevelopmental disorder with visual defects and brain anomalies	618547	AD	3	Hk1
10q22.1	10:69270000-69401882	HK1, HKD, HMSNR, RP79, NEDVIBA	Hexokinase-1	142600	HK1	3098	ENSG00000156515,ENST00000359426;;;ENST00000359426		Neuropathy, hereditary motor and sensory, Russe type	605285	AR	3	Hk1
10q22.1	10:69270000-69401882	HK1, HKD, HMSNR, RP79, NEDVIBA	Hexokinase-1	142600	HK1	3098	ENSG00000156515,ENST00000359426;;;ENST00000359426		Retinitis pigmentosa 79	617460	AD	3	Hk1
10q23.31	10:87700001-91100000	IDDM24	Diabetes mellitus, insulin-dependent, 24	613006		100303715		associated with rs10509540	{Diabetes mellitus, insulin-dependent, 24}	613006		2
10q25	10:104000001-117300000	IDDM17	Insulin-dependent diabetes mellitus-17	603266		8691			{Diabetes mellitus, insulin-dependent, 17}	603266		2
10q25.2-q25.3	10:112950247-113167678	TCF7L2, TCF4	Transcription factor 7-like 2	602228	TCF7L2	6934	ENSG00000148737,ENST00000355995;;;ENST00000355995		{Diabetes mellitus, type 2, susceptibility to}	125853	AD	3	Tcf7l2
11p15.5	11:2159779-2161209	INS, MODY10, IDDM2, PNDM4	Insulin	176730	INS	3630	ENSG00000254647,ENST00000381330;;;ENST00000381330	5'--INS-12.6kb-IGF2--3'; cen-HBBC-10cM-INS-2cM-HRAS1-3cM-TH	Diabetes mellitus, insulin-dependent, 2	125852	AD	3	Ins1,Ins2
11p15.5	11:2159779-2161209	INS, MODY10, IDDM2, PNDM4	Insulin	176730	INS	3630	ENSG00000254647,ENST00000381330;;;ENST00000381330	5'--INS-12.6kb-IGF2--3'; cen-HBBC-10cM-INS-2cM-HRAS1-3cM-TH	Diabetes mellitus, permanent neonatal 4	618858	AD, AR	3	Ins1,Ins2
11p15.5	11:2159779-2161209	INS, MODY10, IDDM2, PNDM4	Insulin	176730	INS	3630	ENSG00000254647,ENST00000381330;;;ENST00000381330	5'--INS-12.6kb-IGF2--3'; cen-HBBC-10cM-INS-2cM-HRAS1-3cM-TH	Hyperproinsulinemia	616214	AD	3	Ins1,Ins2
11p15.5	11:2159779-2161209	INS, MODY10, IDDM2, PNDM4	Insulin	176730	INS	3630	ENSG00000254647,ENST00000381330;;;ENST00000381330	5'--INS-12.6kb-IGF2--3'; cen-HBBC-10cM-INS-2cM-HRAS1-3cM-TH	Maturity-onset diabetes of the young, type 10	613370	AD	3	Ins1,Ins2
11p15.1	11:17385248-17389346	KCNJ11, BIR, PHHI, HHF2, TNDM3, MODY13, PNDM2	Potassium inwardly-rectifying channel, subfamily J, member 11	600937	KCNJ11	3767	ENSG00000187486,ENST00000339994;;;ENST00000339994	4.5kb 3' of SUR	{Diabetes mellitus, type 2, susceptibility to}	125853	AD	3	Kcnj11
11p15.1	11:17385248-17389346	KCNJ11, BIR, PHHI, HHF2, TNDM3, MODY13, PNDM2	Potassium inwardly-rectifying channel, subfamily J, member 11	600937	KCNJ11	3767	ENSG00000187486,ENST00000339994;;;ENST00000339994	4.5kb 3' of SUR	Diabetes mellitus, transient neonatal 3	610582	AD	3	Kcnj11
11p15.1	11:17385248-17389346	KCNJ11, BIR, PHHI, HHF2, TNDM3, MODY13, PNDM2	Potassium inwardly-rectifying channel, subfamily J, member 11	600937	KCNJ11	3767	ENSG00000187486,ENST00000339994;;;ENST00000339994	4.5kb 3' of SUR	Diabetes, permanent neonatal 2, with or without neurologic features	618856	AD	3	Kcnj11
11p15.1	11:17385248-17389346	KCNJ11, BIR, PHHI, HHF2, TNDM3, MODY13, PNDM2	Potassium inwardly-rectifying channel, subfamily J, member 11	600937	KCNJ11	3767	ENSG00000187486,ENST00000339994;;;ENST00000339994	4.5kb 3' of SUR	Hyperinsulinemic hypoglycemia, familial, 2	601820	AD, AR	3	Kcnj11
11p15.1	11:17385248-17389346	KCNJ11, BIR, PHHI, HHF2, TNDM3, MODY13, PNDM2	Potassium inwardly-rectifying channel, subfamily J, member 11	600937	KCNJ11	3767	ENSG00000187486,ENST00000339994;;;ENST00000339994	4.5kb 3' of SUR	Maturity-onset diabetes of the young, type 13	616329	AD	3	Kcnj11
11p15.1	11:17392498-17476845	ABCC8, SUR, PHHI, SUR1, HHF1, TNDM2, PNDM3	ATP-binding cassette, subfamily C, member 8 (sulfonylurea receptor)	600509	ABCC8	6833	ENSG00000006071,ENST00000389817;;;ENST00000389817		Diabetes mellitus, noninsulin-dependent	125853	AD	3	Abcc8
11p15.1	11:17392498-17476845	ABCC8, SUR, PHHI, SUR1, HHF1, TNDM2, PNDM3	ATP-binding cassette, subfamily C, member 8 (sulfonylurea receptor)	600509	ABCC8	6833	ENSG00000006071,ENST00000389817;;;ENST00000389817		Diabetes mellitus, permanent neonatal 3, with or without neurologic features	618857	AD, AR	3	Abcc8
11p15.1	11:17392498-17476845	ABCC8, SUR, PHHI, SUR1, HHF1, TNDM2, PNDM3	ATP-binding cassette, subfamily C, member 8 (sulfonylurea receptor)	600509	ABCC8	6833	ENSG00000006071,ENST00000389817;;;ENST00000389817		Diabetes mellitus, transient neonatal 2	610374		3	Abcc8
11p15.1	11:17392498-17476845	ABCC8, SUR, PHHI, SUR1, HHF1, TNDM2, PNDM3	ATP-binding cassette, subfamily C, member 8 (sulfonylurea receptor)	600509	ABCC8	6833	ENSG00000006071,ENST00000389817;;;ENST00000389817		Hyperinsulinemic hypoglycemia, familial, 1	256450	AD, AR	3	Abcc8
11p15.1	11:17392498-17476845	ABCC8, SUR, PHHI, SUR1, HHF1, TNDM2, PNDM3	ATP-binding cassette, subfamily C, member 8 (sulfonylurea receptor)	600509	ABCC8	6833	ENSG00000006071,ENST00000389817;;;ENST00000389817		Hypoglycemia of infancy, leucine-sensitive	240800	AD	3	Abcc8
11p11.2	11:45885651-45906465	MAPK8IP1, IB1	Mitogen-activated protein kinase 8-interacting protein 1	604641	MAPK8IP1	9479	ENSG00000121653,ENST00000241014;;;ENST00000241014		{Diabetes mellitus, noninsulin-dependent}	125853	AD	3	Mapk8ip1
11q13	11:63600001-77400000	IDDM4	Insulin-dependent diabetes mellitus-4	600319		3403			{Diabetes mellitus, insulin-dependent, 4}	600319		2
11q13.1	11:63624087-63671974	ATL3, HSN1F	Atlastin GTPase 3	609369	ATL3	25923	ENSG00000184743,ENST00000398868;;;ENST00000398868		Neuropathy, hereditary sensory, type IF	615632	AD	3	Atl3
11q13.2	11:66243938-66267860	KLC2, SPOAN	Kinesin, light chain 2	611729	KLC2	64837	ENSG00000174996,ENST00000394067;;;ENST00000394067		Spastic paraplegia, optic atrophy, and neuropathy	609541	AR	3	Klc2
11q13.4	11:74000277-74009085	UCP3	Uncoupling protein-3	602044	UCP3	7352	ENSG00000175564,ENST00000314032;;;ENST00000314032		{Obesity, severe, and type II diabetes}	601665	AD, AR, Mu	3	Ucp3
11q14.3	11:92969651-92984960	MTNR1B	Melatonin receptor 1B	600804	MTNR1B	4544	ENSG00000134640,ENST00000257068;;;ENST00000257068		{Diabetes mellitus, type 2, susceptibility to}	125853	AD	3	Mtnr1b
12p13.33	12:752579-911452	WNK1, PRKWNK1, KDP, PHA2C, HSAN2, HSN2	WNK lysine deficient protein kinase 1	605232	WNK1	65125	ENSG00000060237,ENST00000315939;;;ENST00000315939		Neuropathy, hereditary sensory and autonomic, type II	201300	AR	3	Wnk1
12p13.33	12:752579-911452	WNK1, PRKWNK1, KDP, PHA2C, HSAN2, HSN2	WNK lysine deficient protein kinase 1	605232	WNK1	65125	ENSG00000060237,ENST00000315939;;;ENST00000315939		Pseudohypoaldosteronism, type IIC	614492	AD	3	Wnk1
12p12.1	12:21354959-21379980	IAPP	Islet amyloid polypeptide (diabetes-associated peptide; amylin)	147940	IAPP	3375	ENSG00000121351,ENST00000240652;;;ENST00000240652					Iapp
12q13.12	12:49086656-49094801	DHH, SRXY7, GDMN	Desert hedgehog signaling molecule	605423	DHH	50846	ENSG00000139549,ENST00000649637;;;ENST00000649637		46XY gonadal dysgenesis with minifascicular neuropathy	607080	AR	3	Dhh
12q13.12	12:49086656-49094801	DHH, SRXY7, GDMN	Desert hedgehog signaling molecule	605423	DHH	50846	ENSG00000139549,ENST00000649637;;;ENST00000649637		46XY sex reversal 7	233420	AR	3	Dhh
12q13.12	12:49950737-49958878	AQP2, NDI2	Aquaporin-2 (collecting duct)	107777	AQP2	359	ENSG00000167580,ENST00000199280;;;ENST00000199280		Diabetes insipidus, nephrogenic, 2	125800	AD, AR	3	Aqp2
12q13.2	12:56080108-56103505	ERBB3, LCCS2, FERLK, VSCN1	Transformation gene ERBB-3	190151	ERBB3	2065	ENSG00000065361,ENST00000267101;;;ENST00000267101	mutations identified in 1 LCCS2 family and 1 FERLK family	?Lethal congenital contractural syndrome 2	607598	AR	3	Erbb3
12q13.2	12:56080108-56103505	ERBB3, LCCS2, FERLK, VSCN1	Transformation gene ERBB-3	190151	ERBB3	2065	ENSG00000065361,ENST00000267101;;;ENST00000267101	mutations identified in 1 LCCS2 family and 1 FERLK family	{?Erythroleukemia, familial, susceptibility to}	133180	AD	3	Erbb3
12q13.2	12:56080108-56103505	ERBB3, LCCS2, FERLK, VSCN1	Transformation gene ERBB-3	190151	ERBB3	2065	ENSG00000065361,ENST00000267101;;;ENST00000267101	mutations identified in 1 LCCS2 family and 1 FERLK family	Visceral neuropathy, familial, 1, autosomal recessive	243180	AR	3	Erbb3
12q24.11	12:109783087-109833398	TRPV4, VROAC, HMSN2C, CMT2C, SPSMA, SSQTL1, SMAL, BCYM3	Transient receptor potential cation channel, subfamily V, member 4 (vanilloid receptor-related osmotically activated channel)	605427	TRPV4	59341	ENSG00000111199,ENST00000261740;;;ENST00000261740	mutation identified in 1 ANFH2 family	?Avascular necrosis of femoral head, primary, 2	617383	AD	3	Trpv4
12q24.11	12:109783087-109833398	TRPV4, VROAC, HMSN2C, CMT2C, SPSMA, SSQTL1, SMAL, BCYM3	Transient receptor potential cation channel, subfamily V, member 4 (vanilloid receptor-related osmotically activated channel)	605427	TRPV4	59341	ENSG00000111199,ENST00000261740;;;ENST00000261740	mutation identified in 1 ANFH2 family	[Sodium serum level QTL 1]	613508		3	Trpv4
12q24.11	12:109783087-109833398	TRPV4, VROAC, HMSN2C, CMT2C, SPSMA, SSQTL1, SMAL, BCYM3	Transient receptor potential cation channel, subfamily V, member 4 (vanilloid receptor-related osmotically activated channel)	605427	TRPV4	59341	ENSG00000111199,ENST00000261740;;;ENST00000261740	mutation identified in 1 ANFH2 family	Brachyolmia type 3	113500	AD	3	Trpv4
12q24.11	12:109783087-109833398	TRPV4, VROAC, HMSN2C, CMT2C, SPSMA, SSQTL1, SMAL, BCYM3	Transient receptor potential cation channel, subfamily V, member 4 (vanilloid receptor-related osmotically activated channel)	605427	TRPV4	59341	ENSG00000111199,ENST00000261740;;;ENST00000261740	mutation identified in 1 ANFH2 family	Digital arthropathy-brachydactyly, familial	606835	AD	3	Trpv4
12q24.11	12:109783087-109833398	TRPV4, VROAC, HMSN2C, CMT2C, SPSMA, SSQTL1, SMAL, BCYM3	Transient receptor potential cation channel, subfamily V, member 4 (vanilloid receptor-related osmotically activated channel)	605427	TRPV4	59341	ENSG00000111199,ENST00000261740;;;ENST00000261740	mutation identified in 1 ANFH2 family	Hereditary motor and sensory neuropathy, type IIc	606071	AD	3	Trpv4
12q24.11	12:109783087-109833398	TRPV4, VROAC, HMSN2C, CMT2C, SPSMA, SSQTL1, SMAL, BCYM3	Transient receptor potential cation channel, subfamily V, member 4 (vanilloid receptor-related osmotically activated channel)	605427	TRPV4	59341	ENSG00000111199,ENST00000261740;;;ENST00000261740	mutation identified in 1 ANFH2 family	Metatropic dysplasia	156530	AD	3	Trpv4
12q24.11	12:109783087-109833398	TRPV4, VROAC, HMSN2C, CMT2C, SPSMA, SSQTL1, SMAL, BCYM3	Transient receptor potential cation channel, subfamily V, member 4 (vanilloid receptor-related osmotically activated channel)	605427	TRPV4	59341	ENSG00000111199,ENST00000261740;;;ENST00000261740	mutation identified in 1 ANFH2 family	Neuronopathy, distal hereditary motor, autosomal dominant 8	600175	AD	3	Trpv4
12q24.11	12:109783087-109833398	TRPV4, VROAC, HMSN2C, CMT2C, SPSMA, SSQTL1, SMAL, BCYM3	Transient receptor potential cation channel, subfamily V, member 4 (vanilloid receptor-related osmotically activated channel)	605427	TRPV4	59341	ENSG00000111199,ENST00000261740;;;ENST00000261740	mutation identified in 1 ANFH2 family	Parastremmatic dwarfism	168400	AD	3	Trpv4
12q24.11	12:109783087-109833398	TRPV4, VROAC, HMSN2C, CMT2C, SPSMA, SSQTL1, SMAL, BCYM3	Transient receptor potential cation channel, subfamily V, member 4 (vanilloid receptor-related osmotically activated channel)	605427	TRPV4	59341	ENSG00000111199,ENST00000261740;;;ENST00000261740	mutation identified in 1 ANFH2 family	Scapuloperoneal spinal muscular atrophy	181405	AD	3	Trpv4
12q24.11	12:109783087-109833398	TRPV4, VROAC, HMSN2C, CMT2C, SPSMA, SSQTL1, SMAL, BCYM3	Transient receptor potential cation channel, subfamily V, member 4 (vanilloid receptor-related osmotically activated channel)	605427	TRPV4	59341	ENSG00000111199,ENST00000261740;;;ENST00000261740	mutation identified in 1 ANFH2 family	SED, Maroteaux type	184095	AD	3	Trpv4
12q24.11	12:109783087-109833398	TRPV4, VROAC, HMSN2C, CMT2C, SPSMA, SSQTL1, SMAL, BCYM3	Transient receptor potential cation channel, subfamily V, member 4 (vanilloid receptor-related osmotically activated channel)	605427	TRPV4	59341	ENSG00000111199,ENST00000261740;;;ENST00000261740	mutation identified in 1 ANFH2 family	Spondylometaphyseal dysplasia, Kozlowski type	184252	AD	3	Trpv4
12q24.2	12:113900001-120300000	NIDDM2	Diabetes mellitus, noninsulin-dependent, 2	601407		4813		no mutations found in HNF1A	Diabetes mellitus, noninsulin-dependent, 2	601407		2
12q24.31	12:120978543-121002512	HNF1A, TCF1, MODY3, IDDM20	HNF1 homeobox B	142410	HNF1A	6927	ENSG00000135100,ENST00000257555;;;ENST00000257555		{Diabetes mellitus, insulin-dependent}	222100	AR	3	Hnf1a
12q24.31	12:120978543-121002512	HNF1A, TCF1, MODY3, IDDM20	HNF1 homeobox B	142410	HNF1A	6927	ENSG00000135100,ENST00000257555;;;ENST00000257555		{Diabetes mellitus, noninsulin-dependent, 2}	125853	AD	3	Hnf1a
12q24.31	12:120978543-121002512	HNF1A, TCF1, MODY3, IDDM20	HNF1 homeobox B	142410	HNF1A	6927	ENSG00000135100,ENST00000257555;;;ENST00000257555		Diabetes mellitus, insulin-dependent, 20	612520		3	Hnf1a
12q24.31	12:120978543-121002512	HNF1A, TCF1, MODY3, IDDM20	HNF1 homeobox B	142410	HNF1A	6927	ENSG00000135100,ENST00000257555;;;ENST00000257555		Hepatic adenoma, somatic	142330		3	Hnf1a
12q24.31	12:120978543-121002512	HNF1A, TCF1, MODY3, IDDM20	HNF1 homeobox B	142410	HNF1A	6927	ENSG00000135100,ENST00000257555;;;ENST00000257555		MODY, type III	600496	AD	3	Hnf1a
12q24.31	12:120978543-121002512	HNF1A, TCF1, MODY3, IDDM20	HNF1 homeobox B	142410	HNF1A	6927	ENSG00000135100,ENST00000257555;;;ENST00000257555		Renal cell carcinoma	144700		3	Hnf1a
13q12.2	13:27920000-27926313	PDX1, IPF1, MODY4, PAGEN1	Pancreas/duodenum homeobox protein 1	600733	PDX1	3651	ENSG00000139515,ENST00000381033;;;ENST00000381033		{Diabetes mellitus, type II, susceptibility to}	125853	AD	3	Pdx1
13q12.2	13:27920000-27926313	PDX1, IPF1, MODY4, PAGEN1	Pancreas/duodenum homeobox protein 1	600733	PDX1	3651	ENSG00000139515,ENST00000381033;;;ENST00000381033		MODY, type IV	606392		3	Pdx1
13q12.2	13:27920000-27926313	PDX1, IPF1, MODY4, PAGEN1	Pancreas/duodenum homeobox protein 1	600733	PDX1	3651	ENSG00000139515,ENST00000381033;;;ENST00000381033		Pancreatic agenesis 1	260370	AR	3	Pdx1
13q21.2	13:59665583-60163928	DIAPH3, DIA2, DRF3, AUNA1, NSDAN	Diaphanous-related formin 3	614567	DIAPH3	81624	ENSG00000139734,ENST00000400324;;;ENST00000400324		Auditory neuropathy, autosomal dominant 1	609129	AD	3	Diaph3
13q22.2	13:75283503-75482169	TBC1D4, AS160, KIAA0603, NIDDM5	TPC1 domain family, member 4	612465	TBC1D4	9882	ENSG00000136111,ENST00000377636;;;ENST00000377636		{Diabetes mellitus, noninsulin-dependent, 5}	616087		3	Tbc1d4
13q32.1	13:95677139-95794988	DNAJC3, PRKRI, P58, ACPHD	DnaJ, E. coli, homolog of, subfamily C, member 3 (protein kinase inhibitor p58)	601184	DNAJC3	5611	ENSG00000102580,ENST00000602402;;;ENST00000602402	mutation identified in 1 ACPHD family	Ataxia, combined cerebellar and peripheral, with hearing loss and diabetes mellitus	616192	AR	3	Dnajc3
13q34	13:109752695-109786583	IRS2	Insulin receptor substrate 2	600797	IRS2	8660	ENSG00000185950,ENST00000375856;;;ENST00000375856		{Diabetes mellitus, noninsulin-dependent}	125853	AD	3	Irs2
13q34	13:112690038-112887168	ATP11A, ATPIS, ATPIH, DFNA84, HLD24, AUNA2	ATPase, class VI, type 11A	605868	ATP11A	23250	ENSG00000068650,ENST00000375645;;;ENST00000375645	mutation identified in 1 HLD24 patient and 1 AUNA2 family	?Auditory neuropathy, autosomal dominant 2	620384	AD	3	Atp11a
13q34	13:112690038-112887168	ATP11A, ATPIS, ATPIH, DFNA84, HLD24, AUNA2	ATPase, class VI, type 11A	605868	ATP11A	23250	ENSG00000068650,ENST00000375645;;;ENST00000375645	mutation identified in 1 HLD24 patient and 1 AUNA2 family	?Leukodystrophy, hypomyelinating, 24	619851	AD	3	Atp11a
13q34	13:112690038-112887168	ATP11A, ATPIS, ATPIH, DFNA84, HLD24, AUNA2	ATPase, class VI, type 11A	605868	ATP11A	23250	ENSG00000068650,ENST00000375645;;;ENST00000375645	mutation identified in 1 HLD24 patient and 1 AUNA2 family	Deafness, autosomal dominant 84	619810	AD	3	Atp11a
14q21.3	14:49782083-49852788	NEMF, SDCCAG1, IDDSAPN	Nuclear export mediator factor	608378	NEMF	9147	ENSG00000165525,ENST00000298310;;;ENST00000298310		Intellectual developmental disorder with speech delay and axonal peripheral neuropathy	619099	AR	3	Nemf
14q22.1	14:50533082-50633068	ATL1, SPG3A, HSN1D	Atlastin GTPase 1	606439	ATL1	51062	ENSG00000198513,ENST00000358385;;;ENST00000358385		Neuropathy, hereditary sensory, type ID	613708	AD	3	Atl1
14q22.1	14:50533082-50633068	ATL1, SPG3A, HSN1D	Atlastin GTPase 1	606439	ATL1	51062	ENSG00000198513,ENST00000358385;;;ENST00000358385		Spastic paraplegia 3A, autosomal dominant	182600	AD	3	Atl1
14q23.1	14:60971441-60981690	TRMT5, TRM5, KIAA1393, PNSED	tRNA methyltransferase 5	611023	TRMT5	57570	ENSG00000126814,ENST00000261249;;;ENST00000261249		Peripheral neuropathy with variable spasticity, exercise intolerance, and developmental delay	616539	AR	3	Trmt5
14q24.3-q31	14:73300001-89300000	IDDM11	Insulin-dependent diabetes mellitus-11	601208		3410			{Diabetes mellitus, insulin-dependent, 11}	601208		2
14q24.3	14:77505997-77616637	SPTLC2, KIAA0526, SPT2, LCB2, HSN1C, NSAN1C	Serine palmitoyltransferase, long-chain base subunit 2	605713	SPTLC2	9517	ENSG00000100596,ENST00000216484;;;ENST00000216484		Neuropathy, hereditary sensory and autonomic, type IC	613640	AD	3	Sptlc2
14q32.11	14:89954968-90044764	TDP1, SCAN1	Tyrosyl-DNA phosphodiesterase 1	607198	TDP1	55775	ENSG00000042088,ENST00000335725;;;ENST00000335725	mutation identified in 1 SCAN1 family	?Spinocerebellar ataxia, autosomal recessive, with axonal neuropathy 1	607250	AR	3	Tdp1
14q32.31	14:102362941-102502477	TECPR2, KIAA0329, HSAN9	Tectonin beta-propeller repeat-containing protein 2	615000	TECPR2	9895	ENSG00000196663,ENST00000359520;;;ENST00000359520		Neuropathy, hereditary sensory and autonomic, type IX, with developmental delay	615031	AR	3	Tecpr2
15q14	15:34229784-34338057	SLC12A6, KCC3A, KCC3B, KCC3, ACCPN, CMT2II	Solute carrier family 12 (potassium/chloride transporters), member 6	604878	SLC12A6	9990	ENSG00000140199,ENST00000354181;;;ENST00000354181		Agenesis of the corpus callosum with peripheral neuropathy	218000	AR	3	Slc12a6
15q14	15:34229784-34338057	SLC12A6, KCC3A, KCC3B, KCC3, ACCPN, CMT2II	Solute carrier family 12 (potassium/chloride transporters), member 6	604878	SLC12A6	9990	ENSG00000140199,ENST00000354181;;;ENST00000354181		Charcot-Marie-Tooth disease, axonal, type 2II	620068	AD	3	Slc12a6
15q21.1	15:48331095-48343373	DUT, BMFDMS	dUTP pyrophosphatase	601266	DUT	1854	ENSG00000128951,ENST00000331200;;;ENST00000331200		Bone marrow failure and diabetes mellitus syndrome	620044	AR	3	Dut
15q21.3	15:58431991-58569844	LIPC, HL, LIPH, HDLCQ12	Lipase C, hepatic	151670	LIPC	3990	ENSG00000166035,ENST00000299022;;;ENST00000299022		[High density lipoprotein cholesterol level QTL 12]	612797		3	Lipc
15q21.3	15:58431991-58569844	LIPC, HL, LIPH, HDLCQ12	Lipase C, hepatic	151670	LIPC	3990	ENSG00000166035,ENST00000299022;;;ENST00000299022		{Diabetes mellitus, noninsulin-dependent}	125853	AD	3	Lipc
15q21.3	15:58431991-58569844	LIPC, HL, LIPH, HDLCQ12	Lipase C, hepatic	151670	LIPC	3990	ENSG00000166035,ENST00000299022;;;ENST00000299022		Hepatic lipase deficiency	614025	AR	3	Lipc
15q26	15:88500001-101991189	IDDM3	Insulin-dependent diabetes mellitus-3	600318		3402			{Diabetes mellitus, insulin-dependent, 3}	600318		2
16q23.2	16:81314962-81390809	GAN, GAN1	Gigaxonin	605379	GAN	8139	ENSG00000261609,ENST00000648994;;;ENST00000648994		Giant axonal neuropathy-1	256850	AR	3	Gan
16q24.1	16:86566829-86569728	FOXC2, FKHL14, MFH1	Forkhead box C2	602402	FOXC2	2303	ENSG00000176692,ENST00000649859;;;ENST00000649859		Lymphedema-distichiasis syndrome	153400	AD	3	Foxc2
16q24.1	16:86566829-86569728	FOXC2, FKHL14, MFH1	Forkhead box C2	602402	FOXC2	2303	ENSG00000176692,ENST00000649859;;;ENST00000649859		Lymphedema-distichiasis syndrome with renal disease and diabetes mellitus	153400	AD	3	Foxc2
17p13.2	17:4932277-4935023	GP1BA, BSS, BDPLT1, VWDP, BDPLT3	Glycoprotein Ib, platelet, alpha polypeptide	606672	GP1BA	2811	ENSG00000185245,ENST00000329125;;;ENST00000329125		{Nonarteritic anterior ischemic optic neuropathy, susceptibility to}	258660	AR	3	Gp1ba
17p13.2	17:4932277-4935023	GP1BA, BSS, BDPLT1, VWDP, BDPLT3	Glycoprotein Ib, platelet, alpha polypeptide	606672	GP1BA	2811	ENSG00000185245,ENST00000329125;;;ENST00000329125		Bernard-Soulier syndrome, type A1 (recessive)	231200	AR	3	Gp1ba
17p13.2	17:4932277-4935023	GP1BA, BSS, BDPLT1, VWDP, BDPLT3	Glycoprotein Ib, platelet, alpha polypeptide	606672	GP1BA	2811	ENSG00000185245,ENST00000329125;;;ENST00000329125		Bernard-Soulier syndrome, type A2 (dominant)	153670	AD	3	Gp1ba
17p13.2	17:4932277-4935023	GP1BA, BSS, BDPLT1, VWDP, BDPLT3	Glycoprotein Ib, platelet, alpha polypeptide	606672	GP1BA	2811	ENSG00000185245,ENST00000329125;;;ENST00000329125		von Willebrand disease, platelet-type	177820	AD	3	Gp1ba
17p12	17:15229779-15265326	PMP22, CMT1A, CMT1E, DSS, CIDP	Peripheral myelin protein-22	601097	PMP22	5376	ENSG00000109099,ENST00000312280;;;ENST00000312280	mutation identified in 1 CIDP family	?Neuropathy, inflammatory demyelinating	139393	?AD	3	Pmp22
17p12	17:15229779-15265326	PMP22, CMT1A, CMT1E, DSS, CIDP	Peripheral myelin protein-22	601097	PMP22	5376	ENSG00000109099,ENST00000312280;;;ENST00000312280	mutation identified in 1 CIDP family	Charcot-Marie-Tooth disease, type 1A	118220	AD	3	Pmp22
17p12	17:15229779-15265326	PMP22, CMT1A, CMT1E, DSS, CIDP	Peripheral myelin protein-22	601097	PMP22	5376	ENSG00000109099,ENST00000312280;;;ENST00000312280	mutation identified in 1 CIDP family	Charcot-Marie-Tooth disease, type 1E	118300	AD	3	Pmp22
17p12	17:15229779-15265326	PMP22, CMT1A, CMT1E, DSS, CIDP	Peripheral myelin protein-22	601097	PMP22	5376	ENSG00000109099,ENST00000312280;;;ENST00000312280	mutation identified in 1 CIDP family	Dejerine-Sottas disease	145900	AD, AR	3	Pmp22
17p12	17:15229779-15265326	PMP22, CMT1A, CMT1E, DSS, CIDP	Peripheral myelin protein-22	601097	PMP22	5376	ENSG00000109099,ENST00000312280;;;ENST00000312280	mutation identified in 1 CIDP family	Neuropathy, recurrent, with pressure palsies	162500	AD	3	Pmp22
17p12	17:15229779-15265326	PMP22, CMT1A, CMT1E, DSS, CIDP	Peripheral myelin protein-22	601097	PMP22	5376	ENSG00000109099,ENST00000312280;;;ENST00000312280	mutation identified in 1 CIDP family	Roussy-Levy syndrome	180800	AD	3	Pmp22
17q12	17:37686431-37745059	HNF1B, TCF2, HNF2, RCAD, T2D, ADTKD3	HNF1 homeobox B (transcription factor 2)	189907	HNF1B	6928	ENSG00000275410,ENST00000617811;;;ENST00000617811		{Renal cell carcinoma}	144700		3	Hnf1b
17q12	17:37686431-37745059	HNF1B, TCF2, HNF2, RCAD, T2D, ADTKD3	HNF1 homeobox B (transcription factor 2)	189907	HNF1B	6928	ENSG00000275410,ENST00000617811;;;ENST00000617811		Renal cysts and diabetes syndrome	137920	AD	3	Hnf1b
17q12	17:37686431-37745059	HNF1B, TCF2, HNF2, RCAD, T2D, ADTKD3	HNF1 homeobox B (transcription factor 2)	189907	HNF1B	6928	ENSG00000275410,ENST00000617811;;;ENST00000617811		Type 2 diabetes mellitus	125853	AD	3	Hnf1b
17q12	17:39688094-39728658	ERBB2, NGL, NEU, HER2, VSCN2	Avian erythroblastic leukemia viral (v-erb-b2) oncogene homolog 2 (neuro/glioblastoma derived oncogene homolog)	164870	ERBB2	2064	ENSG00000141736,ENST00000269571;;;ENST00000269571	mutation identified in 1 VSCN2 family	?Visceral neuropathy, familial, 2, autosomal recessive	619465	AR	3	Erbb2
17q12	17:39688094-39728658	ERBB2, NGL, NEU, HER2, VSCN2	Avian erythroblastic leukemia viral (v-erb-b2) oncogene homolog 2 (neuro/glioblastoma derived oncogene homolog)	164870	ERBB2	2064	ENSG00000141736,ENST00000269571;;;ENST00000269571	mutation identified in 1 VSCN2 family	Adenocarcinoma of lung, somatic	211980		3	Erbb2
17q12	17:39688094-39728658	ERBB2, NGL, NEU, HER2, VSCN2	Avian erythroblastic leukemia viral (v-erb-b2) oncogene homolog 2 (neuro/glioblastoma derived oncogene homolog)	164870	ERBB2	2064	ENSG00000141736,ENST00000269571;;;ENST00000269571	mutation identified in 1 VSCN2 family	Gastric cancer, somatic	613659		3	Erbb2
17q12	17:39688094-39728658	ERBB2, NGL, NEU, HER2, VSCN2	Avian erythroblastic leukemia viral (v-erb-b2) oncogene homolog 2 (neuro/glioblastoma derived oncogene homolog)	164870	ERBB2	2064	ENSG00000141736,ENST00000269571;;;ENST00000269571	mutation identified in 1 VSCN2 family	Glioblastoma, somatic	137800		3	Erbb2
17q12	17:39688094-39728658	ERBB2, NGL, NEU, HER2, VSCN2	Avian erythroblastic leukemia viral (v-erb-b2) oncogene homolog 2 (neuro/glioblastoma derived oncogene homolog)	164870	ERBB2	2064	ENSG00000141736,ENST00000269571;;;ENST00000269571	mutation identified in 1 VSCN2 family	Ovarian cancer, somatic	167000		3	Erbb2
17q21.2	17:42682531-42699993	CNTNAP1, CASPR, P190, CHN3	Contactin-associated protein 1	602346	CNTNAP1	8506	ENSG00000108797,ENST00000264638;;;ENST00000264638		Hypomyelinating neuropathy, congenital, 3	618186	AR	3	Cntnap1
17q21.2	17:42682531-42699993	CNTNAP1, CASPR, P190, CHN3	Contactin-associated protein 1	602346	CNTNAP1	8506	ENSG00000108797,ENST00000264638;;;ENST00000264638		Lethal congenital contracture syndrome 7	616286	AR	3	Cntnap1
17q23.3	17:63477061-63498373	ACE, DCP1, ACE1, MVCD3, ICH	Angiotensin I converting enzyme (dipeptidyl carboxypeptidase-1)	106180	ACE	1636	ENSG00000159640,ENST00000290866;;;ENST00000290866		[Angiotensin I-converting enzyme, benign serum increase]			3	Ace
17q23.3	17:63477061-63498373	ACE, DCP1, ACE1, MVCD3, ICH	Angiotensin I converting enzyme (dipeptidyl carboxypeptidase-1)	106180	ACE	1636	ENSG00000159640,ENST00000290866;;;ENST00000290866		{Microvascular complications of diabetes 3}	612624		3	Ace
17q23.3	17:63477061-63498373	ACE, DCP1, ACE1, MVCD3, ICH	Angiotensin I converting enzyme (dipeptidyl carboxypeptidase-1)	106180	ACE	1636	ENSG00000159640,ENST00000290866;;;ENST00000290866		{Myocardial infarction, susceptibility to}			3	Ace
17q23.3	17:63477061-63498373	ACE, DCP1, ACE1, MVCD3, ICH	Angiotensin I converting enzyme (dipeptidyl carboxypeptidase-1)	106180	ACE	1636	ENSG00000159640,ENST00000290866;;;ENST00000290866		{SARS, progression of}			3	Ace
17q23.3	17:63477061-63498373	ACE, DCP1, ACE1, MVCD3, ICH	Angiotensin I converting enzyme (dipeptidyl carboxypeptidase-1)	106180	ACE	1636	ENSG00000159640,ENST00000290866;;;ENST00000290866		{Stroke, hemorrhagic}	614519		3	Ace
17q23.3	17:63477061-63498373	ACE, DCP1, ACE1, MVCD3, ICH	Angiotensin I converting enzyme (dipeptidyl carboxypeptidase-1)	106180	ACE	1636	ENSG00000159640,ENST00000290866;;;ENST00000290866		Renal tubular dysgenesis	267430	AR	3	Ace
17q25.1	17:74862497-74872994	FDXR, ADXR, ANOA	Ferredoxin reductase (adrenodoxin reductase)	103270	FDXR	2232	ENSG00000161513,ENST00000293195;;;ENST00000293195		Auditory neuropathy and optic atrophy	617717	AR	3	Fdxr
18q21	18:45900001-63900000	IDDM6	Insulin-dependent diabetes mellitus-6	601941		3405			{Diabetes mellitus, insulin-dependent, 6}	601941		2
18q21.1	18:47152834-47176364	IER3IP1, MEDS	Immediate-early response 3-interacting protein 1	609382	IER3IP1	51124	ENSG00000134049,ENST00000256433;;;ENST00000256433		Microcephaly, epilepsy, and diabetes syndrome	614231	AR	3	Ier3ip1
18q23	18:79676768-79756625	CTDP1, FCP1, CCFDN	C-terminal domain of RNA polymerase II subunit A, phosphatase of, subunit 1	604927	CTDP1	9150	ENSG00000060069,ENST00000613122;;;ENST00000613122		Congenital cataracts, facial dysmorphism, and neuropathy	604168	AR	3	Ctdp1
19p13.2	19:7112265-7294414	INSR, HHF5	Insulin receptor	147670	INSR	3643	ENSG00000171105,ENST00000302850;;;ENST00000302850	1 gene for alpha and beta subunits	Diabetes mellitus, insulin-resistant, with acanthosis nigricans	610549		3	Insr
19p13.2	19:7112265-7294414	INSR, HHF5	Insulin receptor	147670	INSR	3643	ENSG00000171105,ENST00000302850;;;ENST00000302850	1 gene for alpha and beta subunits	Donohue syndrome	246200	AR	3	Insr
19p13.2	19:7112265-7294414	INSR, HHF5	Insulin receptor	147670	INSR	3643	ENSG00000171105,ENST00000302850;;;ENST00000302850	1 gene for alpha and beta subunits	Hyperinsulinemic hypoglycemia, familial, 5	609968	AD	3	Insr
19p13.2	19:7112265-7294414	INSR, HHF5	Insulin receptor	147670	INSR	3643	ENSG00000171105,ENST00000302850;;;ENST00000302850	1 gene for alpha and beta subunits	Rabson-Mendenhall syndrome	262190	AR	3	Insr
19p13.2	19:7669049-7670455	RETN, RSTN, FIZZ3	Resistin	605565	RETN	56729	ENSG00000104918,ENST00000221515;;;ENST00000221515		{Diabetes mellitus, noninsulin-dependent, susceptibility to}	125853	AD	3	Retn
19p13.2	19:7669049-7670455	RETN, RSTN, FIZZ3	Resistin	605565	RETN	56729	ENSG00000104918,ENST00000221515;;;ENST00000221515		{Hypertension, insulin resistance-related, susceptibility to}	125853	AD	3	Retn
19p13.2	19:10133346-10194953	DNMT1, MCMT, HSN1E, ADCADN	DNA methyltransferase 1	126375	DNMT1	1786	ENSG00000130816,ENST00000359526;;;ENST00000359526		Cerebellar ataxia, deafness, and narcolepsy, autosomal dominant	604121	AD	3	Dnmt1
19p13.2	19:10133346-10194953	DNMT1, MCMT, HSN1E, ADCADN	DNA methyltransferase 1	126375	DNMT1	1786	ENSG00000130816,ENST00000359526;;;ENST00000359526		Neuropathy, hereditary sensory, type IE	614116	AD	3	Dnmt1
19q13.2	19:40230317-40285345	AKT2, HIHGHH	AKT serine/threonine kinase 2	164731	AKT2	208	ENSG00000105221,ENST00000392038;;;ENST00000392038		Diabetes mellitus, type II	125853	AD	3	Akt2
19q13.2	19:40230317-40285345	AKT2, HIHGHH	AKT serine/threonine kinase 2	164731	AKT2	208	ENSG00000105221,ENST00000392038;;;ENST00000392038		Hypoinsulinemic hypoglycemia with hemihypertrophy	240900	AD	3	Akt2
19q13.2	19:40467001-40576464	SPTBN4, QV, NEDHND, CMND	Spectrin, beta, nonerythrocytic, 4 (quivering, mouse, homolog of)	606214	SPTBN4	57731	ENSG00000160460,ENST00000598249;;;ENST00000598249		Neurodevelopmental disorder with hypotonia, neuropathy, and deafness	617519	AR	3	Sptbn4
19q13.33	19:50203622-50310540	MYH14, KIAA2034, DFNA4A, PNMHH	Myosin, heavy chain 14, nonmuscle	608568	MYH14	79784	ENSG00000105357,ENST00000642316;;;ENST00000642316	mutation identified in 1 PNMHH family	?Peripheral neuropathy, myopathy, hoarseness, and hearing loss	614369	AD	3	Myh14
19q13.33	19:50203622-50310540	MYH14, KIAA2034, DFNA4A, PNMHH	Myosin, heavy chain 14, nonmuscle	608568	MYH14	79784	ENSG00000105357,ENST00000642316;;;ENST00000642316	mutation identified in 1 PNMHH family	Deafness, autosomal dominant 4A	600652	AD	3	Myh14
20p13	20:3082556-3084724	AVP, AVRP, VP	Arginine vasopressin (neurophysin II, antidiuretic hormone)	192340	AVP	551	ENSG00000101200,ENST00000380293;;;ENST00000380293	distal 20p	Diabetes insipidus, neurohypophyseal	125700	AD	3	Avp
20q12-q13.1	20:39000001-51200000	T2D3	Type 2 diabetes mellitus 3	603694		50982			{Type 2 diabetes mellitus 3}	603694		2
20q13.12	20:44355699-44434596	HNF4A, TCF14, MODY1, FRTS4	Hepatocyte nuclear factor 4, alpha (transcription factor-14)	600281	HNF4A	3172	ENSG00000101076,ENST00000316673;;;ENST00000316673		{Diabetes mellitus, noninsulin-dependent}	125853	AD	3	Hnf4a
20q13.12	20:44355699-44434596	HNF4A, TCF14, MODY1, FRTS4	Hepatocyte nuclear factor 4, alpha (transcription factor-14)	600281	HNF4A	3172	ENSG00000101076,ENST00000316673;;;ENST00000316673		Fanconi renotubular syndrome 4, with maturity-onset diabetes of the young	616026	AD	3	Hnf4a
20q13.12	20:44355699-44434596	HNF4A, TCF14, MODY1, FRTS4	Hepatocyte nuclear factor 4, alpha (transcription factor-14)	600281	HNF4A	3172	ENSG00000101076,ENST00000316673;;;ENST00000316673		MODY, type I	125850	AD	3	Hnf4a
21q22.3	21:43719129-43762299	PDXK, PNK, PKH, HMSN6C	Pyridoxal kinase	179020	PDXK	8566	ENSG00000160209,ENST00000291565;;;ENST00000291565		Neuropathy, hereditary motor and sensory, type VIC, with optic atrophy	618511	AR	3	Pdxk
21q22.3	21:46235133-46286265	MCM3AP, MAP80, GANP, PNRIID	Minichromosome maintenance 3-associated protein, 80-kD	603294	MCM3AP	8888	ENSG00000160294,ENST00000291688;;;ENST00000291688		Peripheral neuropathy, autosomal recessive, with or without impaired intellectual development	618124	AR	3	Mcm3ap
22q11.21	22:20859007-20891214	SNAP29, CEDNIK	Synaptosomal-associated protein, 29kD	604202	SNAP29	9342	ENSG00000099940,ENST00000215730;;;ENST00000215730		Cerebral dysgenesis, neuropathy, ichthyosis, and palmoplantar keratoderma syndrome	609528	AR	3	Snap29
22q12.2	22:30925130-30968774	MORC2, ZCW3, ZCWCC1, KIAA0852, CMT2Z, DIGFAN	MORC family CW-type zinc finger protein 2	616661	MORC2	22880	ENSG00000133422,ENST00000397641;;;ENST00000397641		Charcot-Marie-Tooth disease, axonal, type 2Z	616688	AD	3	Morc2a,Morc2b
22q12.2	22:30925130-30968774	MORC2, ZCW3, ZCWCC1, KIAA0852, CMT2Z, DIGFAN	MORC family CW-type zinc finger protein 2	616661	MORC2	22880	ENSG00000133422,ENST00000397641;;;ENST00000397641		Developmental delay, impaired growth, dysmorphic facies, and axonal neuropathy	619090	AD	3	Morc2a,Morc2b
Xp22.2	X:9600001-17400000	CMTX2	Charcot-Marie-Tooth disease, X-linked recessive, 2	302801		1253			Charcot-Marie-Tooth neuropathy, X-linked recessive, 2	302801	XLR	2
Xp11	X:37800001-61000000	IDDMX	Diabetes mellitus, insulin-dependent, X-linked, susceptibility to	300136		8245		only with DR3	{Diabetes mellitus, insulin-dependent, X-linked}	300136		2
Xp11.23	X:49174802-49186373	PRICKLE3, LMO6, LOAM	Prickle, Drosophila, homolog of, 3	300111	PRICKLE3	4007	ENSG00000012211,ENST00000599218;;;ENST00000599218		{Leber hereditary optic neuropathy, modifier of}	308905	XLD	3	Prickle3
Xq13.1	X:71215239-71225516	GJB1, CX32, CMTX1	Gap junction protein, beta-1, 32kD (connexin 32)	304040	GJB1	2705	ENSG00000169562,ENST00000361726;;;ENST00000361726		Charcot-Marie-Tooth neuropathy, X-linked dominant, 1	302800	XLD	3	Gjb1
Xq26	X:129500001-138900000	CMTX3	Charcot-Marie-Tooth neuropathy, X-linked recessive, 3	302802				genomic rearrangement between 8q24.3 and Xq27.1	Charcot-Marie-Tooth neuropathy, X-linked recessive, 3	302802	XLR	4
Xq28	X:153902625-153907166	AVPR2, DIR, DI1, ADHR, NDI1	Arginine vasopressin receptor-2	300538	AVPR2	554	ENSG00000126895,ENST00000646375;;;ENST00000646375		Diabetes insipidus, nephrogenic, 1	304800	XLR	3	Avpr2
Xq28	X:153902625-153907166	AVPR2, DIR, DI1, ADHR, NDI1	Arginine vasopressin receptor-2	300538	AVPR2	554	ENSG00000126895,ENST00000646375;;;ENST00000646375		Nephrogenic syndrome of inappropriate antidiuresis	300539	XLR	3	Avpr2
Phenotype Mapping Key
1 - The disorder is placed on the map due to its association with a gene, but the underlying defect is not known.
2 - The disorder was placed on the map by statistical methods.
3 - The molecular basis of the disorder is known.
4 - A contiguous gene duplication or deletion syndrome in which multiple genes are involved.
Inheritance Abbreviations
?AD	?Autosomal dominant
?XLR	?X-linked recessive
AD	Autosomal dominant
AR	Autosomal recessive
PD	Pseudoautosomal dominant
PR	Pseudoautosomal recessive
DD	Digenic dominant
DR	Digenic recessive
ICB	Inherited chromosomal imbalance
IC	Isolated cases
Mi	Mitochondrial
Mu	Multifactorial
SMo	Somatic mosaicism
SMu	Somatic mutation
XL	X-linked
XLD	X-linked dominant
XLR	X-linked recessive
YL	Y-linked

## Sheet: DPN-related targets
DPN-related targets
SCN9A
INS
MFN2
KIF1A
LMNA
DST
WNK1
DNMT1
SCN1A-AS1
SH3TC2
SPTLC1
MPZ
GAN
SBF2
PRX
GCK
BSCL2
PMP22
KCNJ11
SCN11A
GDAP1
HNF1A
AARS1
NEFL
GJB1
ABCC8
FIG4
WFS1
KIF1B
SPTLC2
GARS1
NDRG1
IL6
SETX
TRPV4
MTMR2
HNRNPUL2-BSCL2
HNF4A
PPARG
ACE
PDX1
FGD4
EGR2
POLG
HNF1B
ELP1
MED25
ATL3
MT-ND1
NGF
INSR
TCF7L2
SLC25A46
MT-ND4
TECPR2
NEUROD1
RETREG1
IRS1
AIFM1
VEGFA
PAX4
TFG
SLC30A8
TTR
MT-ATP6
CCT5
RETN
IGHMBP2
ADIPOQ
MT-ND5
LOC101928008
CDKAL1
HINT1
SLC2A2
PVT1
ATL1
AKR1B1
ENPP1
SBF2-AS1
PTPN22
HFE
ALB
MT-ND6
IGF2BP2
TWNK
SLC2A4
TNF
PRPS1
HSPB1
POLGARF
LIPC
CTLA4
MT-TK
MT-TL1
HSPB8
AVPR2
OTOF
IRS2
PON1
AVP
MEG3
PRDM12
MTNR1B
FOXP3
MT-CO3
INS-IGF2
AKT2
SORD
MT-CO1
NTRK1
MT-ND2
MIR126
DYNC1H1
LOC126805877
FBXO38
GCG
HLA-DQB1
PTPN1
LITAF
SOD2
OPA1
MT-ND3
CRP
TBC1D4
ITPR3
CDKN2B-AS1
MIR29A
EPO
NGF-AS1
MTHFR
LEP
HLA-DRB1
SNAP29
MORC2
APOA1
MT-CYB
APOE
CAPN10
TDP1
LOC129931597
GCGR
PRICKLE2
MT-ND4L
KIF5A
VCP
MT-ATP8
MT-TS1
MT-CO2
PPP1R3A
HK1
PNPLA6
LOC126862549
LOC126862853
AGER
MIR125A
IGF1
GAS5
NOS3
RAB7A
MT-TS2
WRN
MME
IL6-AS1
LOC126859963
IL2RA
MIR21
SOX10
MT-TH
DNAJC30
HLA-DQA1
IAPP
MYH14
DNM2
MT-TQ
MTRFR
TGFB1
GAD2
APOB
GP1BA
HMGA1
MT-TW
MAPK8IP1
BDNF-AS
BDNF
SOCS1
CAT
MT-TR
SBF1
NDUFS2
STAT3
HSPB3
MALAT1
IARS2
RFX6
LPL
BLK
OAS1
LOC110121471
CCL2
SOD1
CNTNAP1
CISD2
GPD2
CEL
MIR29C
NEFH
GLIS3
IL1RN
MT-TE
DPP4
PTPRN
ZFP57
MCM3AP
NAGLU
MIR155
PTF1A
IL1B
MT-TG
REEP1
SUMO4
NIDDM4
SACS
DIAPH3
PLAGL1
ICAM1
AGT
IL10
SPINK1
LOC110121472
MT-TM
DCTN1
GLP1R
SLC19A2
TMEM126A
MIR206
MT-TI
MARS1
DCAF8
SPG7
CP
HARS1
SERPINE1
LINC01370
FTO
AP4B1-AS1
PPARGC1A
SPG11
APTX
RBPJ
BAG3
ALMS1
ABCA1
GAD1
PLD3
MIR17
DNAJC3
CDKN2A
VRK1
IGF2-AS
C12orf43
KCNQ1
MT-TN
PRICKLE2-AS1
MT-TA
MT-TD
MIR657
EIF2AK3
IFIH1
AHI1-DT
FBLN5
B2M
EDN1
MT-TY
SCN10A
PMP2
AKT1
FXN
WFDC21P
H19
ATM
UCP2
RBPJL
GBE1
PDZRN3-AS1
SURF1
SPTLC3
IFNG
CCR5
TP53
SOD2-OT1
RFC1
WARS1
PRMT7
MC4R
ERBB3
PIK3R1
LOC126807011
MT-TC
HHEX
MIR34A
SLC5A7
AGTR1
REN
LEPR
PPARA
COX6A1
SPTBN4
RHO
IER3IP1
MPV17
MIR192
CBS
NDUFS4
RBP4
AGPAT2
POLR1C
GHRL
POMC
FLVCR1
MIR140
YARS1
SLC5A2
KLC2
MIAT
FDXR
BMP6
SLC29A3
MMP9
HP
MIR145
SYT2
IL4
SST
IL18
VDR
CXCL8
TYMP
ADRB3
TUG1
NPPB
TLR4
HADHA
DNM1L
HMOX1
PNKP
NOS2
AFG3L2
MIR216A
CDKN2B
AIRE
IGFBP1
VWF
TMEM43
HADHB
APOC3
MIR199A1
VCAM1
SELE
UCP3
EMD
RRM2B
NEUROG3
PRICKLE3
MEN1
HFE-AS1
SIRT1
RRAD
GSN
PRKCB
MIR146A
OPA3
NPY
GPT
CETP
SEPTIN9
MTTP
SPTAN1
PIK3R5
LOC129389544
TNFRSF11B
SLC2A1
MAFA
LIPE
IGF1R
GCKR
SELP
CST3
ERBB2
MIR30E
IGFBP3
IGF2
GBF1
TRMT5
UCP1
CAV1
FGF2
HLA-B
DCAF17
NARS2
PCSK1
CNTF
CXCL10
LINC01672
SHBG
PIK3CA
DNAH8
IL17A
PMM2
LMNB2
ST3GAL4
JAZF1
NAMPT
NTF3
F2
LPA
TNFRSF1B
ZFYVE26
PLIN1
SHFL
LTA
NEMF
IDE
MIR26B
GH1
DHH
ALS2
SCP2
SLC25A4
BRAF
MTOR
PARP1
MAG
GHR
PIK3CG
IL2
LDLR
PLAT
NPPA
HLA-A
MEG8
ISL1
SCO2
CACNA1A
PEX6
CD36
CFTR
HIF1A
MIR132
AOC3
ATP7A
FLT1
HMGCR
BGLAP
ACE2
MIR27A
AMACR
COX10
ABCA4
GNAS
SLC12A3
LEPQTL1
G6PC2
MAPK8
PGF
POLG2
TH
ICA1
MPO
GGT1
GSTM1
F5
HBA1
CCN2
TFAM
CTNNB1
TF
PLA2G6
G6PC1
SOD3
ADRB2
FBN1
BBS1
ATXN2
CERNA3
MIR122
NOTCH2
CYP3A4
PON2
HLA-DPB1
IL1A
AR
NFKB1
ALDH2
PCSK9
MT-TF
BMP2
NDUFS1
SERPINC1
ACO2
DGUOK
SERPINF1
INF2
PDXK
STAT1
MMP2
MIR223
SLC25A19
ADIPOR1
CPE
FOS
MIF
HAMP
LAMA2
UCHL1
PTPRN2
PTGS2
THBD
AP1S1
FGF21
PCBD1
LCN2
NFE2L2
HSPA4
PGR-AS1
OPTN
SLC5A6
ACP1
ACTG2
ATP1A1
TRPV1
PRL
MIR20A
HSPA5
GSK3B
SNHG6
SCYL1
YIPF5
CAMK1D
VWA1
CDC123
ACHE
CXCL12
ESR1
DHTKD1
CASP3
CCK
MVCD7
MIR377
GJB2
MIR483
TPO
MT-TV
TAC1
GIP
IL6R
JUN
GLA
PNPLA2
TMX2-CTNND1
FOXO1
UCN
MIR197
NR3C1
SREBF1
MIR148A
MAPK14
IGFBP2
MFF
CYBA
TTPA
MT-RNR1
MIR23A
NGFR
TKT
FABP2
RPE65
MIR217
GPX1
CEP290
HSPD1
APOA2
CS
CYCS
FABP4
SMAD5-AS1
RNMT
NEAT1
LOC126806913
CD40LG
DST-AS1
TLR2
KNG1
G6PD
FOXA2
TRMT10A
HGF
SCARB2
STK11
PLTP
MIR33A
COG2
USH2A
PDE5A
PTEN
APOA4
HJV
TNFSF11
GAPDH
APOA5
DARS2
MGAM
FAS
LRP5
HMSNO
TERT
MIR144
MIR143
NDUFV1
XRCC4
PEA15
RARRES2
ITLN1
AHSG
AP1B1
MIR200B
MLN
ADIPOR2
CNR1
NOTCH3
PRKAA2
PCK2
PLP1
CIDEC
NLRP3
ADM
MAPK1
MLXIPL
NDUFV2
BBS2
APP
JAG1
NDUFAF5
CD4
GNAS-AS1
F3
MACROD1
GSR
FOXRED1
LCAT
GAL
MCM3AP-AS1
GNB3
MLKL
GFPT1
BCL2
COX20
CKB
KCNQ1OT1
SIGMAR1
GIPR
GSTP1
MIR30A
SNHG18
KCNJ5
SSBP1
SPAST
RAI1
PIK3CB
NDUFS7
MIR142
TK2
PTH
MKS1
C19orf12
PPY
NDUFAF2
PRKACA
GSTT1
CDKN1C
MYO7A
KDR
UMOD
DMXL2
NRF1
HMBS
CCL5
CDH23
TIMP1
CALCA
MIR22
SLC12A1
MBL2
NPHS1
GAST
MIR210
SI
CDKN3
NR1H2
CLEC16A
MIR200C
IL12B
NDUFAF1
GFAP
PNPLA3
MIR221
L1CAM
TARDBP
ATXN3
FFAR1
TFR2
AMBP
PEX7
XRCC1
MIR9-1
NOD2
C3
BBS10
MIR130A
APLN
MAPT
GLO1
NF1
ELN
CYP2U1
PRKAA1
ANGPTL8
LPIN1
FNDC5
MIR181A1
SERPINA1
TMEM126B
SHH
PRKAB1
GJA3
PCK1
SMN2
BCHE
TIMMDC1
PDCD1
PPARD
SPP1
TTN
SLC30A10
EXT2
TAP2
HSP90AA1
MIR93
PTPN3
FGB
FA2H
SLC9B1
CD40
MIRLET7D
APOC2
SGK1
RYR1
CSF3
SOCS3
CREB1
CYP19A1
MIR150
KRAS
SPG21
IGF2R
TXNIP
MIR27B
ANGPT2
PLA2G7
PYY
EP300
C4A
MIR409
SLC17A5
ATXN1
ANGPTL4
HSD11B1
MIR146B
GGT2P
SH2B3
NDUFS3
AGTR2
ATP11A
TIMM8A
HBB
FADS1
GPX3
LIG3
SLC5A1
BAIAP2L1
RNASEH1
MIR423
NDUFA1
CLCNKB
PDSS1
GYS1
SMN1
PTPN2
COMT
GDNF
DES
MICA
SELL
CYP27B1
MIR424
MT-TL2
SERPINA12
ABCD1
GJB3
PIK3CD
NDUFS8
OPRM1
CD28
XIST
PLEK
SCARB1
ZMPSTE24
EGFR
HMGB1
PJVK
MC3R
CKM
BBS7
FAM167A
MYD88
ABCG1
PRTN3
S100B
TNFRSF1A
MIR127
PHYH
CD79A
MOG
MIR125B1
MIR23B
HDAC9
ADA2
PDK3
BCS1L
TG
CYP2E1
STX1A
MIR183
TMEM70
TAP1
STUB1
PDP1
SLC2A3
GJC2
MANF
ANXA5
MIR24-1
TFAP2B
MIR25
IL13
CD274
CD8A
UTS2
MIR378A
THBS1
IL15
FASLG
CYP2D6
NDUFB11
HSPA8
SAA1
SCT
GPR35
SDHB
ACAD9
AFP
MLNR
NDUFS6
CNDP1
FMR1
NDUFAF4
MIR214
ATF6
JPH1
MIR139
GC
MIRLET7A1
MBP
HSD11B2
FGFR1
MOK
FUS
DUT
DNAJC6
MIR15A
MIR15B
HACE1
COQ7
MRE11
GALC
MIR204
SYNE1
FOXC2
CD38
GLI2
ABHD12
POLR3A
SDHA
LARS2
MIR339
NRG1
PIK3C2A
ITGAM
SLC11A1
NQO1
PRKCZ
BBS12
NDUFAF6
PDE3B
ARL6
AHI1
ZDHHC24
PTPRC
SAG
XBP1
USF1
MIA3
SIRT3
LNPEP
DMD
SNCA
SLC19A3
PPP1R15B
ONECUT1
GAREM2
PLG
PSAP
PAPPA
BBS4
ACACB
PWAR1
PCSK2
PF4
PRSS1
CFAP418
KL
NUDT2
PSMD9
TNFRSF25
CLU
MIR486-1
NDUFA11
COX5A
HRAS
BBS9
SGPL1
PEX10
TTC8
CCL11
FABP1
CNBP
TUBB3
MIR494
ADCY6
SNRPN
GBA1
MIR98
DMPK
MEF2A
PAX6
MIR222
MIR33B
XDH
NTRK2
COX15
NUBPL
H6PD
IFT172
MIR130B
KRT1
DLX6-AS1
MT-TP
SRC
ACOX1
SQSTM1
CASP1
ENG
NDUFA13
OLR1
MIR191
GBA2
EGF
SREBF2
SOX2
AQP7
MIR181C
AAAS
JAK2
MMP3
MIRLET7C
MIR342
ANGPT1
C9orf72
F8
HK2
MIR18A
CKMT1B
EMILIN1
MIR200A
LINC02605
PNPT1
PNLIP
ACACA
MIR324
NR0B2
MIR338
PSMB8
NOX4
MIR151A
HNRNPA1
PRKCA
TIMP3
NOS1
MIR212
CD63
TRPA1
SHC1
BRCA2
PNPO
CAPN5
CSF2
ALAD
MT-RNR2
MIR182
HSD17B4
MIR499A
TGFBI
IL5
OPA1-AS1
MAPK3
KRT18
RPS6KB1
TULP1
IKBKB
KIF1C
NDUFB3
CKMT2
MTM1
NDUFAF8
TGFB2
EDNRA
SCD
MAP2K1
GDF15
ADA
ARSA
FBXL4
MNX1
CSF1
HTT
CHRNG
CPT1A
BBIP1
AGRP
MIRLET7B
OXT
LGR5
ATP13A2
MB
LYST
PTCH1
MERTK
FOXM1
CTSB
DIO2
GJA1
NR1H4
FURIN
ADRB1
MT-TT
MIR10A
MIR34C
BAX
CYP21A2
NAGA
AP5Z1
ATXN10
TFRC
BLM
IMMT
MADD
NR3C2
FGA
ITGA2
BBS5
NR1H3
FITM2
IFRD1
CYP1A2
PTRH2
RLBP1
FASN
CRYAA
YARS2
FN1
FABP3
POLD1
MAPK10
CYP2C9
F7
DRD2
PRNP
SIL1
RPGRIP1L
KCNA2
CPT2
EMSLR
TRIB3
KLHDC2
CFAP410
GK
TRIM32
APOA1-AS
RAB11A
AIF1
INPPL1
SLC9A1
IGFBP7
ELOVL4
MYOC
DCTN2
OPN4
TRB
SLC22A2
MIR193A
MIR532
ETFDH
APOC1
CREBBP
F9
COASY
OGT
RBP3
GNB4
MIR30B
ATP7B
MMP14
PTPN11
NIPSNAP3B
PRKN
CYP7B1
FGF23
MIR451A
NFASC
FGF8
NTS
COA3
GUSB
EIF2B1
ESR2
HLA-C
KCNJ1
PITRM1
PBX1
EPHX1
HERC2
NDUFA12
CARS1
MFN1
ZFHX3
PROM1
VPS13A
SMAD4
ERCC2
TCF4
PDGFB
HTR2A
NFKBIA
CHGA
MIR455
MSTN
TGIF1
COQ9
ABCB1
ERCC8
OTX2
ATP1A3
CYP17A1
IRAK1
SUCLA2
SMAD3
MIR128-1
GCLC
ITPR1
PI4KA
IFNA1
CCKAR
RABAC1
RP2
MYOT
IL18R1
RPGR
PRPF31
HLA-DPA1
NIPA1
CCL3
NR2E3
CRB1
MIR199B
ATPAF2
COQ8A
CX3CL1
PTS
C11orf65
CHI3L1
CANX
TYR
MIR196A1
MIR100
ARSB
NDUFAF3
PTX3
GPX7
SULT1A3
CISH
NCF1
MIR31
ITGB3
GPT2
TEK
HSPB2
MAF
GPX2
SCO1
SLC40A1
ACER3
RDH12
BTNL2
LOC113687175
ATP5MK
VIM
ATP5F1A
OFD1
SCAPER
PRPH
MIR224
PKLR
MIR106B
HKDC1
RHOA
STYX
PDK4
GRB14
LINC-ROR
SDCCAG8
CTSD
GPBAR1
CEP19
IL1R1
ERN1
TNNT2
CHAT
MTHFD1
MIR296
EXOSC9
CYP27A1
MIR335
PRKACB
ATRIP
SNAP23
CASP8
COX4I1
GPX5
GPX6
PDE6A
CD59
SMPD1
VIP
CACNA1C
ELOVL5
APOH
EDNRB
PARK7
PRKACG
MIR149
DBH
HDAC6
DGKB
CASC2
CD44
CD34
CHM
CLPS
CYP7A1
HLA-DMA
CLIP2
DHX9
SORBS1
MIR28
TRPM8
MKKS
TBP
NSD1
MIR590
ENO2
PPP2R2B
ARAP1
MIR96
CD68
ANK1
PSMB9
NDUFB10
FANCI
GYG1
GPR119
CFH
PC
PTGDS
MIRLET7G
GPD1
MMP1
CDK4
COL3A1
CD163
MIR330
SLC22A1
CNGB3
LRAT
CXCR4
REEP6
MT2A
MIR7-3HG
SNAP25
AGBL5
MIR136
NPC1
FCGR2A
BTD
BSND
EYS
LIPG
GUCY2D
FLNC
MAGEL2
TREX1
LDB3
MIR675
CXCR3
NBN
PEX1
WDPCP
PCYT1A
MIR10B
CSN1S1
UQCRC2
SERPINF2
TIMP2
APOD
ATXN7
MIR320A
RPL36A-HNRNPH2
BRCA1
MIR574
HOTAIR
SCN5A
VAPB
IFNB1
PRKAR1A
ERCC4
SOAT1
FGFR3
CASP9
BEST1
ATP5F1E
PECAM1
NRP1
PIK3C3
KCNJ10
COQ4
RAB4A
DNMT3A
MYOD1
KIF11
HMGA2
HLA-DMB
LPXN
ACSL1
PYGM
ATOH7
PTGS1
DEGS1
ATP1A2
ESRRA
CRX
CHCHD10
OCA2
GDAP1L1
FDX2
CD1A
NDUFA9
CX3CR1
PDE6B
ACTA1
KEAP1
SIX3
TFB1M
IFT27
DDHD2
IL2RB
PANK2
ZNF408
EIF2S3
PCNT
VDAC1
ATXN8OS
MIR193B
FAM161A
PLA2G2A
AHR
PLOD1
FST
SFTA3
ALOX5AP
CXCL1
STEAP4
IFT74
PINK1
PDGFRA
DDIT3
KIR3DL1
CUBN
KIR2DL1
NCOA1
ERLIN2
HMGCL
ELANE
MECP2
DSTYK
AIP
CSN2
APEX1
USP8
BAZ1B
DUSP2
CRH
CAPN3
ACADM
DBP
ACTB
ADORA1
CA2
GPX8
GATA3
PRKCD
TSFM
MIR345
CRLS1
PXDN
NEFM
ZBTB20
FCGR3B
IMPDH1
ANGPTL3
MIR19B1
TRPM6
UTS2R
VPS33B
NOTCH2NLC
TXN
HNF1A-AS1
CELF1
DLL1
NRAS
FOXG1
LZTFL1
EIF2B5
KCNA3
CCND1
CISD1
CNTNAP2
ECHS1
SLC27A1
DGAT2
EXOSC3
MIR129-1
B4GALNT1
FABP12
GHSR
KLF4
IFT140
NDUFB9
ZNF513
SOST
FEN1
IMPG2
IFNA2
THBS2
CNR2
AMPH
ADAR
BMP4
WASHC5
TTBK2
CNGB1
UBA5
DKK1
CC2D2A
SPATA7
VTN
TMPRSS6
MSBP1
PRPS1L1
CDK5
SERPINA6
MIR215
COQ2
MIR133B
AMY2A
GPHN
KCNJ15
ATRX
G6PC3
VAC14
TACO1
CIDEA
STAR
MYH9
ATF6B
MICU1
CERKL
ICOS
NDUFB8
GJB6
CACNA1D
COX6B1
PDSS2
MIR199A2
GOT1
NES
NDUFA6
BIN1
GCH1
IL1RAP
DGAT1
AP4M1
HNRNPA2B1
GYS2
PRPF8
NPHP1
TUBA1A
IFT88
GHRH
CPQ
DUSP1
GNRH1
NTRK3
CFTR-AS1
ITGB2
FAS-AS1
AGXT
RNPEPL1
SLC12A5
ZNHIT3
GPAM
ETS1
SYP
BAMBI
ADCY1
TMEM67
GTF2I
CCL4
TUB
OGA
FLNB
RET
TNFAIP3
TTC19
PRDM16
TFAP2A
NRL
CD80
NAT2
SDHAF1
LRP1
BCL11A
HSPA1A
CAPN1
TLR3
FCGR3A
GLRX5
FIS1
LRRK2
CA4
PDPK1
PDE6G
GRB10
ATP1A1-AS1
WDR11
SLC52A2
NDUFA4
TSC2
SLC19A1
TLX1NB
NTF4
NAB2
P2RX7
MIR361
CYP2C8
AQP9
DHX38
FFAR2
HGSNAT
ANXA11
SP1
PRKDC
RP1L1
POLR2D
BRIP1
PRPH2
SHMT2
CLRN1
HOTTIP
DNASE1
CD14
PALLD
RECK
SIK2
TLR9
NARS1
AOC1
RAB5A
SLC52A3
ERCC6
OXA1L
CCL20
MANBA
HAVCR1
TNNI3
MTERF1
PHGDH
GCC1
TBL2
IDS
TXN2
KCNH6
TRAPPC11
MIR135A1
GPLD1
AP4B1
ARL3
MGME1
ERCC1
TNFRSF10A
ROM1
TRMU
LOC129992892
UNC13A
STK39
PFN1
CDH5
FOXC1
LOC109623489
MIR211
MIR517A
CCAT1
NDUFA5
STAT4
PTPRF
BCL7B
CD86
XPR1
EXOSC8
VEGFB
CDHR1
PRF1
PRPF3
RPS27A
BECN1
RP1
HULC
MIR133A1
GAP43
SAA4
LOC111674472
POU4F1
MIR188
NDN
MIR323A
ANK2
MIR376A1
MIR128-2
PCNA
RAC1
RAB3GAP1
BMP7
IL18BP
GPX4
PXDNL
IMPG1
APC
DPYSL5
CACNA1H
IGFBP4
MIR29B1
PRICKLE1
CXCL9
PIKFYVE
CDIPT
PRRC2A
EEA1
SLC7A14
EARS2
PRCD
TRPV3
ADRA2B
MRPS34
MIR550A1
PASK
WNK4
IQCB1
KCNH2
MAK
HSP90AB1
INPP5E
SNORD15A
FGF14
CAST
HADH
FOXO3
PRKCG
C1QTNF3-AMACR
SLC6A4
AMPD2
WT1
RILP
CLN3
LOX
ASAH1
ABCG5
GOT2
SOX3
ABCB4
PTHLH
RAX2
FAH
SOX9
LETM1
PKHD1
ABCG8
PRPF6
FASTKD2
ACADS
PRSS16
MIRLET7I
ANG
MDM2
STX5
CPOX
NOTCH1
AKT3
LNPK
DEAF1
COL4A1
ARL2BP
ACTG1
TNXB
GREM1
GZMB
ADH1B
COMP
TCF3
SDHD
CCR2
SAMD9L
CLPP
SLC12A9
NRG4
PDCD1LG2
PDE4D
CHEK2
IDH3B
HPSE2
COL18A1
PCARE
RPIA
FKBP6
CALB1
CHIT1
TTN-AS1
PON3
POU5F1
DCN
IL4R
S100A9
MIR92B
SLC22A5
CRYAB
SPTBN2
RNU4ATAC
CCDC28B
MYCN
RBBP8
COA8
MIR382
RAB8A
MTPAP
STXBP2
RD3
ABCC6
P2RY12
RTEL1
DDX39B
TOP1
NDRG2
CNGA1
HEXB
MTO1
PCDH15
LIF
SCN1A
COX6A2
ITGB1
LOC108510657
ACO1
EFEMP1
SCLT1
RARS2
RAG1
UBE3C
IDUA
HYCC1
MYH7
AARS2
GTPBP2
ARHGEF18
NPC2
RPGRIP1
COX8A
MIRLET7E
AKR1B10
PFKM
PMPCA
IL7
RNU6ATAC
ADAMTSL1
HSPA9
SAMHD1
FTH1
SYNE2
ADCY3
IDH1
INA
CRAT
TNFRSF11A
IL12RB1
TRA-TGC7-1
DDC
HLA-DRA
PALB2
GCDH
SIM1
THRB
AIPL1
COL2A1
PAX2
NPHP4
HNRNPU
ERLIN1
NCAM1
RHOT1
PLAUR
DNM1
CLCN6
FANCG
HLA-DQA2
SLC6A2
CLN6
DAB1
DYSF
MTFMT
AGRN
TGFBR2
SDHC
TYK2
USH1C
UFC1
ISCA2
KLKB1
NMNAT1
POU3F4
RGR
FSCN2
RNASEH2C
SLC11A2
FXYD2
RNASEH2B
MIR542
TNFSF10
DHDDS
PRKAG2
RP9
RHEB
MYLK
VIPAS39
GTF2IRD2
BIRC5
EIF4H
LOC126860303
PKD2
SLCO1B1
EDAR
IDH3A
CASP2
CDKN1A
POMGNT1
PGM3
MRPS22
WNK3
TGFBR1
NDUFA10
PLEC
KIT
SMC1A
PAX3
MTRR
UROD
ABCG2
XK
NKX6-2
TRIM21
MACF1
MEFV
TLR8
TFB2M
COL1A1
GFM1
LAMP1
PLIN2
RNU7-1
DNA2
AQP1
SEMA3A
ALOX5
ALPL
RTL1
TRAF6
ERBB4
FADS3
ARG1
MTR
TCF20
RNASEH2A
SOX2-OT
IL22
CTNS
CDH2
PARL
OXTR
NR5A2
TUBB4B
NFAT5
FTL
CACNA1F
LIMK1
NR5A1
GDF6
ATP5PO
KIAA1549
TOMM40
MYC
TRD-GTC9-1
KLF7
NKX2-5
CDH1
PABPN1
MTMR1
LRP2
XRCC2
MIR497
IL6ST
NR1I2
CD1E
ABCB7
AQP4
PAM
HPX
CFB
GMPPA
GLUL
VPS37D
NDUFC2
DLC1
CHN2
LOC129992166
LIG1
RS1
TP63
PPOX
SLC12A4
IL21
SNHG14
UQCRC1
EWSR1
NDUFA2
POU4F2
[truncated: 4,375 more rows]
