# Supplementary material for: Panax ginseng alleviates diabetic peripheral neuropathy by suppressing mitochondrial dysfunction and oxidative stress via modulation of the RAGE, NF-κB, and Nrf2 pathways
Source: J Ginseng Res. 2025 Sep 15;49(6):734–45. doi: 10.1016/j.jgr.2025.09.003 (PMC12629748; doi:10.1016/j.jgr.2025.09.003)
Supplement: Multimedia component 4 [file mmc4.xlsx]

## Sheet: Sheet1
ACHE
ADCYAP1
ADH1C
ADRB1
ADRB2
AHR
AKR1B1
AKT1
ALOX5
AR
BAX
BCL2
CACNA1S
CASP1
CASP3
CASP8
CASP9
CHRM1
CHRM2
CHRM3
CYP1A1
CYP1A2
CYP1B1
CYP3A4
DPP4
F2
F7
GABRA2
GSTM1
GSTP1
HMOX1
HTR2A
HTR3A
ICAM1
IFNG
IKBKB
IL1B
INSR
JUN
KCNH2
KCNMA1
KDR
MAOA
MAOB
MAP2
MAPK8
MMP1
NCOA1
NFKBIA
NOS2
NOS3
NR1I2
NR3C1
NR3C2
OPRD1
OPRM1
PDE3A
PGR
PIK3CG
PLAU
PON1
PPARG
PPP3CA
PRKCA
PRSS1
PSMD3
PTGS1
PTGS2
PTPN1
RELA
RXRG
SCN5A
SELE
SLC2A4
SLC6A2
SLC6A3
SLC6A4
SLPI
STAT1
TGFB1
TNF
VCAM1
XDH
