# Supplementary material for: Panax ginseng alleviates diabetic peripheral neuropathy by suppressing mitochondrial dysfunction and oxidative stress via modulation of the RAGE, NF-κB, and Nrf2 pathways
Source: J Ginseng Res. 2025 Sep 15;49(6):734–45. doi: 10.1016/j.jgr.2025.09.003 (PMC12629748; doi:10.1016/j.jgr.2025.09.003)
Supplement: Multimedia component 5 [file mmc5.xlsx]

## Sheet: Sheet1
Target	PDB ID	Chemical compound	Binding energy（kcal/mol）
TNF	2E7A	MOL000358	-9.1
		MOL000422	-9
		MOL000449	-6.7
		MOL000787	-10.3
		MOL005321	-7.1
IL1B	6I8Y	MOL000358	-6.7
		MOL000422	-6.3
		MOL000449	-6.7
		MOL000787	-7.9
		MOL005321	-6.8
PTGS2	5F19	MOL000358	-9.6
		MOL000422	-9.3
		MOL000449	-7.7
		MOL000787	-8.6
		MOL005321	-9.4
AKT1	6NPZ	MOL000358	-7.7
		MOL000422	-7.8
		MOL000449	-8.3
		MOL000787	-9.1
		MOL005321	-8.9
PPARγ	7AWC	MOL000358	-7.5
		MOL000422	-7.1
		MOL000449	-7.3
		MOL000787	-8.6
		MOL005321	-8.2
